# Supplementary material for: Construction and Analysis of Disuse Atrophy Model of the Gastrocnemius Muscle in Chicken
Source: Int J Mol Sci. 2022 Jun 21;23(13):6892. doi: 10.3390/ijms23136892 (PMC9266690; doi:10.3390/ijms23136892)
Supplement: Supplementary file 1 [file ijms-23-06892-s001.zip]

Archive with 3 entries (3 files):
- ijms-1752437-supplementary/Table S3.xlsx
- ijms-1752437-supplementary/Table S4.xls
- ijms-1752437-supplementary/Tables S1-S2, S5.pdf
