# Supplementary material for: Construction and Analysis of Disuse Atrophy Model of the Gastrocnemius Muscle in Chicken
Source: Int J Mol Sci. 2022 Jun 21;23(13):6892. doi: 10.3390/ijms23136892 (PMC9266690; doi:10.3390/ijms23136892)
Supplement: Supplementary file 1 [file ijms-23-06892-s001.zip › ijms-1752437-supplementary/Table S3.xlsx]

## Sheet: 1635870156441_82ccd7ffd001
GO type	GO Term	DEG number
biological_process	behavior	16
biological_process	biological adhesion	55
biological_process	biological regulation	1285
biological_process	biological_process	2
biological_process	cell killing	1
biological_process	cell proliferation	21
biological_process	cellular component organization or biogenesis	148
biological_process	cellular process	631
biological_process	developmental process	512
biological_process	immune system process	11
biological_process	localization	138
biological_process	locomotion	11
biological_process	metabolic process	109
biological_process	multicellular organismal process	61
biological_process	multi-organism process	14
biological_process	negative regulation of biological process	5
biological_process	positive regulation of biological process	9
biological_process	regulation of biological process	15
biological_process	reproduction	1
biological_process	reproductive process	1
biological_process	biological regulation	77
biological_process	rhythmic process	6
cellular_component	cell	571
cellular_component	cell junction	26
cellular_component	cell part	71
cellular_component	cellular_component	1
cellular_component	extracellular region	72
cellular_component	extracellular region part	1
cellular_component	membrane	251
cellular_component	membrane part	30
cellular_component	organelle	116
cellular_component	organelle part	3
cellular_component	protein-containing complex	32
cellular_component	synapse	20
cellular_component	virion	1
molecular_function	antioxidant activity	5
molecular_function	binding	728
molecular_function	cargo receptor activity	1
molecular_function	catalytic activity	324
molecular_function	molecular carrier activity	4
molecular_function	molecular function regulator	30
molecular_function	molecular transducer activity	41
molecular_function	molecular_function	1
molecular_function	structural molecule activity	9
molecular_function	transcription regulator activity	74
molecular_function	transporter activity	67
