# Supplementary material for: Construction and Analysis of Disuse Atrophy Model of the Gastrocnemius Muscle in Chicken
Source: Int J Mol Sci. 2022 Jun 21;23(13):6892. doi: 10.3390/ijms23136892 (PMC9266690; doi:10.3390/ijms23136892)
Supplement: Supplementary file 1 [file ijms-23-06892-s001.zip › ijms-1752437-supplementary/Table S4.xls]

## Sheet: S VS C
Differential expression analysis of mRNAs in gastrocnemius muscle between the C group and S-L group.
Gene ID	Gene Symbol	Type	Transcripts ID	Transcripts number	Start		End		Chromsome	C Expression	S-L Expression	log2 (S-L/C)	Qvalue (C-vs-S-L)
395479	PPARD	mRNA	NM_204728.1+++XM_015298888.2+++XM_015298889.2+++XM_015298890.2+++XM_015298891.2+++XM_015298892.2+++XM_015298893.2+++XM_025143663.1+++XM_025143664.1+++XM_025143665.1+++XM_025143666.1+++XM_025143667.1+++XM_025143668.1	13	4087839	:	4106014	-	26	8.325	17.4125	1.15584	0.0233148
100859860	EHD4	mRNA	XM_003641349.4+++XM_015287117.2+++XM_025151020.1	3	25528191	:	25551896	-	5	12.245	3.3125	-1.75614	0.000981776
395423	HINTW	mRNA	NM_204688.2+++XM_025144528.1+++XM_025144529.1+++XM_025144530.1+++BGIR9031_60077.5+++BGIR9031_62648.3	6	1839400	:	1896965	-	W	0	43.8575	24.6879	1.9208e-12
100859853	GADD45B	mRNA	XM_015299957.2	1	3399010	:	3401487	-	28	22.8667	115.787	2.41848	0.000157184
395386	CLEC3B	mRNA	NM_204666.1	1	43035071	:	43041722	-	2	134.11	62.745	-1.07974	0.0238233
395369	CRISPLD1	mRNA	NM_204654.2+++XM_015282768.2	2	118477254	:	118516560	-	2	1.40167	0.53	-1.36286	0.0161622
395350	MYH7	mRNA	NM_001001302.1+++XM_015295664.2+++XM_015295665.2	3	56863	:	79744	-	19	5.045	0.09	-5.15792	0.0106072
395346	BCO1	mRNA	NM_204635.1+++XM_015292519.2	2	15458803	:	15472637	-	11	4.84	1.44	-1.75791	4.76603e-05
395323	KDR	mRNA	NM_001004368.1	1	65185439	:	65213106	-	4	7.44167	2.435	-1.38272	0.0469606
395321	TULP1	mRNA	NM_204615.1+++XM_015298683.1	2	69389	:	76198	-	26	0.00833333	0.7725	5.93961	0.00181754
395282	ID1	mRNA	NM_204590.2	1	10007180	:	10007921	-	20	41.02	16.8425	-1.21251	0.00290097
395281	ID3	mRNA	NM_204589.1	1	2367634	:	2368910	-	23	24.2633	8.3525	-1.42648	0.00212342
395280	XIAP	mRNA	NM_204588.2+++XM_015278182.2+++XM_015278183.2	3	15652749	:	15672807	-	4	10.7433	17.41	0.787109	0.0253828
395279	MYH7B	mRNA	NM_204587.2+++XM_025142160.1	2	2591000	:	2616497	-	20	503.097	0.94	-8.84219	8.15477e-06
395242	EMB	mRNA	NM_204557.1	1	14736634	:	14761209	-	Z	2.045	0.4525	-1.98329	2.92145e-05
395241	HOPX	mRNA	NM_204556.1+++XM_015276108.2+++XM_015276109.2+++XM_025149488.1+++XM_025149489.1+++XM_025149490.1+++XM_025149491.1	7	49268693	:	49280643	-	4	18.3033	105.615	2.27036	0.0233148
395238	WFDC1	mRNA	NM_204554.1+++XM_015292544.2	2	16725683	:	16738297	-	11	23.3017	12.44	-0.856262	0.0373553
395163	FSTL4	mRNA	NM_204502.2+++XM_015293988.2+++XM_015293990.2+++XM_015293991.2+++XM_015293992.2+++XM_015293994.2+++XM_025154798.1+++XM_025154799.1	8	16933185	:	17130249	-	13	1.01	0.4175	-1.19677	0.00918515
395152	AXIN2	mRNA	NM_204491.1	1	7613207	:	7634458	-	18	1.38833	0.575	-1.17025	0.0303382
395136	PCSK2	mRNA	XM_004940214.3	1	12108851	:	12205958	-	3	2.17	1.0375	-1.00449	0.012744
395133	SGK1	mRNA	NM_204476.1+++XM_015284007.2+++XM_015284008.2+++XM_025148494.1	4	56205660	:	56278752	-	3	69.7233	39.425	-0.767086	0.0317455
395128	HES4	mRNA	NM_001005848.2+++NM_204472.3	2	2806582	:	2808648	-	21	24.7067	5.025	-2.1514	5.24589e-09
395118	RHAG	mRNA	NM_204464.1+++XM_015285084.2	2	108759928	:	108772498	-	3	0.375	0.09	-2.22836	0.0464836
395105	CRHR2	mRNA	NM_204454.1+++XM_015281045.2+++XM_015281046.2	3	4245000	:	4382211	-	2	16.1117	5.535	-1.44822	0.019295
395101	UNC5C	mRNA	NM_204451.1+++XM_015276104.2	2	58592286	:	58837212	-	4	0.163333	0.5375	1.76686	0.0354485
395096	TNFRSF6B	mRNA	XM_004947134.3+++XM_417434.6	2	9650494	:	9655449	-	20	0.0616667	2.0075	4.75627	7.95829e-05
100859787	AMER3	mRNA	XM_004936973.3	1	2670783	:	2705084	-	9	0.136667	0.73	2.3681	0.00693904
378926	ANKRD1	mRNA	NM_204405.1	1	20474777	:	20483465	-	6	45.5367	850.545	3.96381	0.00612426
378916	LHFPL5	mRNA	NM_204398.1+++XM_015298680.2	2	103162	:	106476	-	26	0.378333	1.46	1.83111	0.0373399
378914	CDKN1A	mRNA	NM_204396.1	1	1600491	:	1602395	-	26	3.39	60.7075	3.93307	1.30779e-06
374272	DUSP6	mRNA	NM_204354.1+++XM_015277249.2	2	43322565	:	43327276	-	1	6.01333	2.2375	-1.3794	0.00015928
374269	TP63	mRNA	NM_204351.1+++XM_015291361.2+++XM_015291362.2+++XM_015291363.2+++XM_015291364.2+++XM_015291366.2+++XM_015291367.2	7	14200463	:	14296030	-	9	1.19833	11.17	3.05784	0.000482956
374228	KCND1	mRNA	NM_204326.1+++XM_015298875.2+++XM_015298876.2+++XM_015298877.2+++XM_015298878.2+++XM_015298879.2+++XM_025143658.1	7	3293293	:	3392341	-	26	2.94833	0.88	-1.89811	0.00882815
374208	PTPRG	mRNA	NM_204314.2+++XM_015292936.2	2	13124368	:	13502034	-	12	5.09667	2.75	-0.855799	0.00239463
374200	SOX18	mRNA	NM_204309.1	1	9380598	:	9384135	-	20	21.7683	6.5375	-1.63198	0.00155187
100859742	CD24	mRNA	NM_001277735.1	1	68013742	:	68017684	-	3	1.76333	0.81	-1.09225	0.0246781
374148	SOX9	mRNA	NM_204281.1	1	8786171	:	8789081	-	18	1.01167	0.3675	-1.46836	0.0240653
374143	KCND2	mRNA	NM_204279.1+++XM_015276625.2+++BGIR9031_60348.1	3	23659773	:	23964461	-	1	0.72	0.0225	-5.00734	0.000232736
374135	CTGF	mRNA	NM_204274.1	1	57245955	:	57248926	-	3	17.3567	6.27	-1.565	0.0287122
374133	RPL35	mRNA	NM_204273.1	1	9824776	:	9826100	-	17	503.255	718.145	0.514431	0.0414047
374129	LMO2	mRNA	NM_204271.1+++XM_015286755.2	2	18658099	:	18665579	-	5	17.4467	8.635	-0.902677	0.0220529
374128	PDGFB	mRNA	NM_204270.3+++XM_015284369.2+++XM_015284373.2+++XM_015284377.2+++XM_025150351.1	5	50720076	:	50737739	-	1	18.4933	5.94	-1.52329	1.68925e-05
374101	SCX	mRNA	NM_204253.1+++BGIR9031_61101.2	2	130808856	:	130889546	-	2	3.145	0	-7.84363	0.00622082
374100	FLT1	mRNA	NM_204252.1	1	177165538	:	177266964	-	1	4.39833	1.835	-1.08655	0.0144666
374098	KCNIP2	mRNA	NM_204250.1+++XM_015288539.2+++XM_015288540.2	3	23608484	:	23634175	-	6	0.171667	0.765	2.28978	0.0135312
374096	SMAD6	mRNA	NM_204248.2	1	19114126	:	19141544	-	10	4.28333	1.945	-1.1585	0.0219611
374069	MYH1B	mRNA	NM_204228.3	1	499232	:	517534	-	18	95.48	403.087	1.97143	0.0130108
374051	HOXA1	mRNA	XM_003640697.4	1	32576149	:	32578528	-	2	0.353333	2.255	2.44821	0.0144666
374046	COL11A1	mRNA	XM_001231623.5+++XM_001231650.5+++XM_004936544.3+++XM_004936545.3+++XM_015290801.2+++XM_015290802.2+++XM_422303.6	7	11576206	:	11743370	-	8	2.295	0.1775	-3.8025	0.00612426
374023	GLIS2	mRNA	XM_025155351.1	1	13089031	:	13093759	-	14	8.56167	5.7275	-0.55884	0.0251701
374014	SPIN1W	mRNA	NM_204191.1+++XM_015300449.2+++XM_025144527.1	3	5939316	:	6052602	-	W	0	0.5275	21.6233	1.67416e-09
374006	SAT1	mRNA	NM_204186.1	1	119746943	:	119749754	-	1	29.6017	106.56	1.69907	0.00275833
373990	TBX2	mRNA	XM_001235320.5	1	7778201	:	7787047	-	19	1.50167	0.4325	-1.54272	0.0469606
373935	DACH1	mRNA	NM_001199446.1+++XM_015275195.2+++XM_015275204.2+++XM_015275212.2+++XM_015275219.2+++XM_015275226.2+++XM_015275228.2+++XM_015275234.2	8	158037352	:	158406041	-	1	1.16167	0.525	-1.05865	0.0272534
373908	EDNRA	mRNA	NM_204119.1	1	31904342	:	31933857	-	4	10.16	4.475	-1.1122	0.0154873
373898	PALD1	mRNA	NM_204109.2+++XM_015288145.2	2	12239474	:	12253056	-	6	22.0083	10.335	-0.969571	0.0312156
373896	UCP3	mRNA	NM_204107.1+++XM_015280964.1	2	196116580	:	196119548	-	1	53.795	343.147	2.69669	1.47646e-27
112533567	LOC112533567	mRNA	XM_025155987.1	1	2296251	:	2298750	-	16	1.89333	0.52	-1.76013	0.000996108
112533339	LOC112533339	mRNA	XM_025154609.1+++BGIR9031_62153.1+++BGIR9031_62153.2+++BGIR9031_62154.1+++BGIR9031_62154.2+++BGIR9031_62154.3	6	17905107	:	17909815	-	12	0.268333	0.035	-2.97195	0.0366825
100859517	NRGN	mRNA	NM_001302155.1	1	326387	:	329913	-	24	1.93833	7.845	2.22892	0.0215032
112532617	LOC112532617	mRNA	XM_025151726.1	1	12171665	:	12174315	-	6	0.186667	0.87	2.34009	0.00117427
112531894	LOC112531894	mRNA	XM_025148114.1+++XM_025148115.1+++XM_025148116.1+++XM_025148117.1+++XM_025148118.1+++XM_025148119.1+++XM_025148120.1+++XM_025148121.1+++XM_025148122.1+++XM_025148123.1	10	131049141	:	131051949	-	2	1.95	5.51	1.74028	0.0376663
100859223	MUC13	mRNA	XM_003641585.4+++XM_015289970.2+++XM_015289971.2+++XM_015289972.2+++XM_015289973.2+++XM_025152564.1+++XM_025152565.1+++XM_025152566.1+++XM_025152567.1+++XM_025152568.1	10	27920559	:	27939693	-	7	2.3	0.515	-1.93289	0.00460153
112531388	LOC112531388	mRNA	XM_025146422.1+++XM_025146423.1+++XM_025146424.1+++XM_025146425.1+++XM_025146426.1+++BGIR9031_62884.1	6	1750672	:	1760866	-	Un_NW_020110165v1	0.0683333	2.6025	5.78031	6.96003e-06
112531372	LOC112531372	mRNA	XM_025146401.1	1	215119	:	221422	-	Un_NW_020110165v1	14.315	0.0575	-7.50883	0.0223607
112531212	LOC112531212	mRNA	XM_025146170.1	1	5689	:	7987	-	Un_NW_020110047v1	1.635	0.02	-6.02003	0.00454743
112531110	LOC112531110	mRNA	XM_025146022.1	1	3995199	:	4019489	-	31	10.1783	0.24	-5.75266	0.011414
112530976	LOC112530976	mRNA	XM_025145726.1	1	1797463	:	1807942	-	30	230.45	123.748	-0.768729	0.044
112530700	SLC5A3	mRNA	XM_025145165.1+++XM_025145172.1	2	107004389	:	107012916	-	1	0.555	0.22	-1.30693	3.49586e-05
112530649	LOC112530649	mRNA	XM_025145058.1	1	25589296	:	25592153	-	Z	0.35	0.0075	-5.46634	0.000220058
100858936	PAQR9	mRNA	XM_025153420.1	1	10754077	:	10761797	-	9	5.25167	1.235	-1.99684	0.000778469
112530493	LOC112530493	mRNA	XM_025144606.1	1	1843451	:	1845217	-	W	0	1.4525	21.5409	1.91742e-09
112530483	LOC112530483	mRNA	XM_025144571.1	1	5470660	:	5472155	-	W	0.365	0	-5.20764	0.00149679
112530279	LOC112530279	mRNA	XM_025143438.1+++BGIR9031_62513.1+++BGIR9031_62514.1+++BGIR9031_62514.2	4	624412	:	626360	-	25	2.385	16.745	2.9277	1.9208e-12
100858869	LOC100858869	mRNA	XM_004939169.3	1	11817946	:	11820017	-	2	0.285	0.0275	-3.44719	0.0493772
107057623	TNPO2	mRNA	XM_025145775.1	1	1195113	:	1205802	-	30	14.2633	21.42	0.566208	0.0257125
107057310	LOC107057310	mRNA	XM_025142366.1+++XM_025142367.1+++XM_025142368.1+++XM_025142369.1	4	840126	:	897631	-	20	11.1267	16.685	0.592598	0.0214417
107055444	RPTC15L	mRNA	XM_015300454.2+++XM_015300455.2	2	5302776	:	5319796	-	W	0	0.385	21.1001	4.38833e-09
107054985	ADD2	mRNA	XM_015297487.2	1	4085367	:	4106470	-	22	0.571667	0.1025	-2.42725	0.000506132
100858625	CLMN	mRNA	XM_015287775.2	1	46090500	:	46160493	-	5	4.25667	0.355	-3.63091	2.2583e-05
100858589	WDR55	mRNA	XM_015293535.2+++XM_025154880.1	2	1592671	:	1594803	-	13	5.21833	8.045	0.632388	0.0464836
107054471	LOC107054471	mRNA	XM_015293532.2	1	1284235	:	1290723	-	13	0.291667	0.055	-2.43703	0.0100996
100858296	RPL22L1	mRNA	NM_001277717.1	1	19878954	:	19880948	-	9	148.552	383.835	1.26937	0.0125673
107053185	LOC107053185	mRNA	XM_025149274.1+++XM_025149275.1+++BGIR9031_61511.1	3	105213467	:	105233281	-	3	1.22333	0.28	-2.08976	0.0146019
107052956	HLX	mRNA	XM_015283901.2+++XM_015283902.2	2	18695574	:	18699268	-	3	3.48333	0.8875	-1.92243	0.000157184
107052797	PHLDA1	mRNA	XM_015283152.2	1	38017047	:	38021395	-	1	4.45833	1.8125	-1.22123	0.0129881
107052707	CEBPD	mRNA	XM_015282650.2	1	107911046	:	107912662	-	2	14.8017	175.965	3.4721	8.15169e-08
107052660	LOC107052660	mRNA	XM_015282362.2+++XM_015282363.2	2	81820171	:	81825059	-	2	0.025	0.9425	5.54114	0.0128621
107052644	LOC107052644	mRNA	XM_015282297.2+++XM_025147724.1	2	79577605	:	79580376	-	2	0	4.415	22.0734	6.4618e-10
100533999	TNNI3K	mRNA	NM_001204816.1+++XM_025152722.1	2	29915184	:	29959713	-	8	4.31833	0.045	-6.19473	0.00616424
100857997	FANCM	mRNA	XM_015276780.2	1	58884590	:	58943998	-	5	1.585	3.5325	1.0896	0.0229045
100857964	LOC100857964	mRNA	XM_025146182.1	1	14592	:	16945	-	Un_NW_020110125v1	0.438333	0.03	-4.6079	0.0103997
107051510	LOC107051510	mRNA	XM_015275092.2	1	144127254	:	144129542	-	1	0.778333	0.055	-3.888	2.00169e-05
107051192	RNF31	mRNA	XM_025146357.1+++XM_025146358.1+++XM_025146359.1+++XM_025146360.1+++BGIR9031_62875.1+++BGIR9031_62876.1	6	1742453	:	1791763	-	Un_NW_020110164v1	3.13333	5.3375	0.827906	0.040157
107050768	LOC107050768	mRNA	XM_025146336.1+++XM_025146337.1	2	1650829	:	1661094	-	Un_NW_020110164v1	1.30667	3.16	1.26951	0.0317455
107050476	LOC107050476	mRNA	XM_015274222.1+++BGIR9031_60571.1+++BGIR9031_60571.2	3	142885987	:	142899767	-	1	29.4333	0.3525	-6.38265	0.012247
107049719	PSMB6	mRNA	XM_025146258.1	1	159503	:	163179	-	Un_NW_020110161v1	29.465	45.9975	0.626946	0.0469606
107049602	NPAS1	mRNA	XM_025144494.1+++XM_025144495.1	2	560224	:	573935	-	32	0.226667	1.03	2.27708	3.95854e-05
107049459	LOC107049459	mRNA	XM_025144574.1+++XM_025144575.1+++XM_025144576.1	3	3449487	:	3489134	-	W	0	2.25	21.306	2.99092e-09
107049357	LOC107049357	mRNA	XM_025146368.1+++XM_025146369.1+++XM_025146370.1+++XM_025146371.1+++XM_025146372.1+++XM_025146373.1+++XM_025146374.1+++XM_025146375.1	8	1600861	:	1609434	-	Un_NW_020110165v1	0.0633333	1.59	5.12513	0.00622082
107049264	LOC107049264	mRNA	XM_015272619.2+++BGIR9031_62726.1+++BGIR9031_62727.1	3	230607	:	234158	-	33	0.0533333	0.8825	4.27553	0.000222322
107049246	GDF11	mRNA	XM_025145635.1	1	5499564	:	5507655	-	33	1.13333	0.305	-1.82319	0.0251701
107049174	LOC107049174	mRNA	XM_015300432.2+++BGIR9031_62651.1	2	3970457	:	4106230	-	W	0	0.755	21.4987	2.00124e-09
107049123	ECM1	mRNA	XM_015298661.2	1	3696081	:	3700224	-	25	9.77333	34.87	1.66767	0.0105082
107049046	LOC107049046	mRNA	XM_001231653.5+++XM_015300416.2+++XM_015300417.2+++XM_025144607.1+++XM_025144608.1	5	2397226	:	2407148	-	W	0.176667	78.0575	8.4862	0.000572259
107049022	LRRC70	mRNA	XM_001232010.5	1	19546912	:	19550035	-	Z	2.46333	0.6825	-1.68005	0.0128217
101752218	ARPC5L	mRNA	XM_015279852.2	1	9879983	:	9883666	-	17	8.13833	14.565	0.836364	0.000219604
101752029	THBD	mRNA	XM_004940137.3	1	3337416	:	3340058	-	3	8.69	4.4575	-0.88589	0.0329313
101751877	LOC101751877	mRNA	XM_004943543.3	1	22828165	:	22833584	-	9	1.06333	2.875	1.32445	0.0210303
776499	DCLK3	mRNA	XM_015281696.2	1	45847446	:	45873744	-	2	0.946667	0.165	-2.55515	0.0332132
776458	CLC2DL5	mRNA	XM_004950926.3+++XM_015273089.2+++XM_025152731.1	3	27246	:	35006	-	1	28.9683	15.8275	-0.840111	0.0358458
772259	LHX6	mRNA	XM_015279837.1+++XM_015279838.2	2	9018716	:	9032980	-	17	7.65167	3.85	-0.955563	0.0294417
772006	FOXE3	mRNA	XM_004936919.3	1	22326190	:	22337558	-	8	0.0916667	0.24	1.44614	0.000911087
771763	ANGPT4	mRNA	XM_001235002.5+++XM_025142329.1	2	9893984	:	9901649	-	20	10.685	3.59	-1.49075	0.00223217
771678	GUCY1A2	mRNA	XM_001233953.5	1	182130418	:	182275691	-	1	2.07833	1.11	-0.808964	0.0420023
771467	LRRC56	mRNA	XM_015286739.2+++XM_025150966.1+++XM_025150967.1+++XM_025150968.1+++XM_025150969.1+++XM_025150970.1+++XM_025150971.1+++XM_025150972.1+++XM_025150973.1+++XM_025150974.1	10	16142841	:	16202787	-	5	0.493333	0.075	-2.85646	0.0334198
771165	ARRDC2	mRNA	XM_001233359.5+++XM_015300167.2	2	4148258	:	4154511	-	28	9.975	29.5475	1.61119	0.0469606
771101	HEYL	mRNA	XM_001234405.5	1	5629456	:	5636216	-	23	8.73	2.86	-1.49603	0.00522034
771032	C22H8ORF4	mRNA	XM_001232954.4+++BGIR9031_62458.1	2	2793524	:	2794704	-	22	67.1867	21.9075	-1.36967	0.0233148
770964	TMEM64	mRNA	XM_001234280.4	1	124512855	:	124525893	-	2	7.185	4.6625	-0.588279	0.0103997
770958	SSBP2	mRNA	XM_001234273.5+++XM_004949458.3	2	63725983	:	63904246	-	Z	4.72	3.025	-0.660489	0.00154796
770910	GTF2A2	mRNA	NM_001081708.1+++XM_015278899.2+++XM_025153876.1	3	5843282	:	5850164	-	10	11.495	18.7225	0.675438	0.0356925
770671	MMEL1	mRNA	XM_001233076.5+++XM_015297090.2+++XM_025142620.1	3	1386457	:	1414283	-	21	3.16333	0.615	-2.04794	0.0230148
770548	LOC770548	mRNA	NM_001195439.1+++XM_015280321.1	2	42336012	:	42350808	-	Z	17.0633	0.005	-8.34641	0.00803192
770435	DUSP8	mRNA	XM_001232892.4+++XM_004941446.3+++XM_015286687.2+++XM_015286688.2	4	14348736	:	14385518	-	5	31.93	10.055	-1.82769	0.0246751
770405	LOC770405	mRNA	XM_015282301.2+++XM_015282303.2+++XM_025147723.1+++BGIR9031_60958.2	4	79551802	:	79561580	-	2	0.123333	1.235	4.05617	0.004157
770238	KLF9	mRNA	XM_003643019.4	1	35029425	:	35045191	-	Z	10.2467	20.7175	0.93435	0.0446145
770103	TPM3	mRNA	NM_001245927.2+++NM_001352039.1+++NM_001352040.1+++NM_001352041.1+++NM_001352042.1+++NM_001352043.1+++XM_015298565.1+++XM_015298568.1+++XM_015298569.2+++XM_015298570.1+++XM_015298571.1+++XM_015298576.1+++XM_015298577.1+++XM_015298578.1+++XM_015298582.1+++XM_015298585.1	16	2866146	:	2882183	-	25	574.283	52	-3.19457	0.00703101
770043	CCBE1	mRNA	XM_015277496.2+++XM_015277497.2	2	9299839	:	9388785	-	Z	1.32333	0.565	-1.12282	0.00745006
770005	HIST1H4B	mRNA	XM_004937669.3+++BGIR9031_60421.1+++BGIR9031_60423.1+++BGIR9031_60424.1	4	48116064	:	48141932	-	1	11.6883	24.3775	1.1359	0.0240653
769889	APOLD1	mRNA	XM_004937676.3	1	48189928	:	48194915	-	1	8.595	1.72	-2.15967	0.0420023
769780	ULK3	mRNA	NM_001162907.2+++XM_004943691.3+++XM_015278896.2	3	2867426	:	2872682	-	10	4.50167	6.755	0.644644	0.0205678
100857635	TBXA2R	mRNA	XM_015299772.2+++XM_015299773.2+++XM_015299774.2+++XM_015299775.2+++XM_025144378.1+++XM_025144379.1	6	1139771	:	1145347	-	28	3.57167	1.1325	-1.62737	0.00186239
769632	UTP4	mRNA	XM_001232919.5+++XM_004944335.3	2	18914856	:	18919587	-	11	6.805	13.915	0.981329	0.0491575
769366	CLEC2D2L	mRNA	XM_015295106.2	1	116308	:	123061	-	16_NW_020109758v1_random	2.06833	0.4575	-1.89736	0.0157803
769322	STARD4	mRNA	NM_001079742.1+++XM_015280436.1	2	46595146	:	46603610	-	Z	2.005	0.8725	-1.23202	0.0323624
769143	CPN1	mRNA	NM_001277254.1	1	22997062	:	23003524	-	6	102.548	13.7225	-2.64617	0.000846723
769141	MICU1	mRNA	XM_001231721.5+++XM_004942031.2+++XM_004942032.2+++XM_004942033.2+++XM_004942034.2+++XM_015288237.2+++XM_015288238.1+++XM_025151708.1+++XM_025151709.1+++XM_025151710.1+++XM_025151711.1+++XM_025151712.1	12	12062198	:	12152586	-	6	16.5933	29.5925	0.88302	0.0219371
769118	GABARAPL1	mRNA	XM_001231887.5	1	79147776	:	79157668	-	1	14.0883	27.045	0.917847	0.0366495
769087	ANGPTL4	mRNA	XM_001232283.5	1	945432	:	954011	-	28	0.505	1.4175	1.58276	0.0141535
769000	SMAD2W	mRNA	XM_001232180.5+++XM_015300443.2+++XM_015300444.1	3	6650804	:	6715919	-	W	0.193333	2.435	3.33271	0.0197452
768914	CABLES1	mRNA	XM_015278006.2+++XM_025147894.1+++XM_025147895.1	3	102881201	:	102953764	-	2	4.72833	1.7975	-1.28928	5.11487e-05
768878	ACVR1B	mRNA	XM_015300266.2+++XM_015300267.2	2	3279487	:	3294113	-	33	7.40333	14.0975	0.95143	0.0478748
768487	MYH13	mRNA	XM_025141815.1	1	317760	:	360239	-	18	0.0566667	0.295	2.65586	0.000180683
724081	XKR8	mRNA	NM_001044693.1	1	1579849	:	1582012	-	23	1.01167	1.945	0.943412	0.0216795
723973	CAMK4	mRNA	NM_001034813.1	1	46625291	:	46782763	-	Z	6.70333	2.8425	-1.2037	0.0128621
693250	H1F0	mRNA	NM_001044673.1	1	51128026	:	51134131	-	1	1.29667	0.295	-2.06681	6.88988e-05
445340	PRDM1	mRNA	XM_003641038.4+++XM_004940353.3+++XM_004940355.3+++XM_015284537.2+++XM_015284538.2+++XM_015284539.2+++XM_025149056.1+++XM_025149057.1+++XM_025149059.1+++XM_025149060.1+++BGIR9031_61399.1+++BGIR9031_61400.1	12	68347905	:	68446168	-	3	0.81	0.1775	-1.94966	0.0094673
431664	RXFP3	mRNA	XM_004937174.3	1	10314257	:	10320103	-	Z	0.09	0.595	2.70296	0.000846723
431663	NPR3	mRNA	XM_003642974.4+++XM_004937171.3+++XM_004937172.3+++XM_004937173.3+++XM_015277504.2	5	10035454	:	10086658	-	Z	1.1	0.5075	-1.14837	0.0235308
431603	ADAMTSL1	mRNA	XM_004949124.3+++XM_015280210.2+++XM_429157.6	3	33118004	:	33550602	-	Z	0.96	0.4825	-0.933559	0.0066629
431564	ATP5A1W	mRNA	XM_015300413.2+++XM_429118.6	2	1391533	:	1453513	-	W	0	11.7625	24.4673	2.97648e-12
101750894	ARHGAP23	mRNA	XM_025144118.1+++XM_025144119.1	2	6652859	:	6679620	-	27	1.195	0.3275	-1.74933	0.000278636
431296	FIGNL2	mRNA	XM_015300264.2+++XM_015300265.2	2	3228044	:	3246915	-	33	0.288333	0.08	-1.81717	0.0417523
431090	GRIN2C	mRNA	XM_015295464.2+++XM_015295465.2+++XM_015295466.2+++XM_025141838.1+++XM_025141839.1	5	10495045	:	10507897	-	18	1.69667	0.4825	-1.54712	0.00872548
431003	LOC431003	mRNA	XM_015300446.2+++XM_025144583.1+++XM_025144584.1+++XM_025144585.1	4	6346825	:	6447458	-	W	0	4.5675	23.4734	3.47163e-11
430766	TERAL2	mRNA	XM_025144579.1+++XM_025144580.1+++XM_025144581.1	3	3607608	:	3662599	-	W	0.00333333	23.2625	12.432	0.00464209
101750863	LOC101750863	mRNA	XM_004948036.2+++XM_025143260.1	2	4234654	:	4239048	-	24	0.573333	2.4225	2.14242	0.0234262
430581	GCC1	mRNA	NM_001031589.1	1	1103223	:	1108108	-	1	1.93167	3.565	0.861603	0.0471371
430463	KCNS2	mRNA	XM_004939974.3	1	127546481	:	127561248	-	2	1.28167	0.7125	-0.832305	0.0270654
429929	GADD45G	mRNA	NM_001044666.1	1	43742241	:	43743164	-	Z	2.37167	18.905	3.14355	7.08069e-10
429823	HMCN1	mRNA	XM_015290586.2+++XM_015290590.2+++XM_015290591.2+++XM_015290592.2+++XM_025153028.1+++XM_025153029.1+++XM_025153030.1+++XM_025153031.1+++XM_025153032.1+++XM_025153033.1+++XM_025153034.1+++XM_025153035.1	12	10921724	:	11113944	-	8	0.365	0.1325	-1.45378	2.59506e-06
429683	SMAD7	mRNA	XM_004949014.3+++XM_427238.6	2	1241894	:	1271065	-	Z	2.33333	0.8075	-1.43586	0.00189906
429337	APLNR	mRNA	XM_001232340.5	1	17305287	:	17306756	-	5	4.80167	0.605	-2.85127	0.00247787
429272	MYO7L2	mRNA	XM_025146402.1	1	224156	:	241691	-	Un_NW_020110165v1	112.445	0.89	-6.5499	0.000580825
428980	ADRA2A	mRNA	XM_004942276.2+++BGIR9031_61824.1	2	27190806	:	27194301	-	6	0.168333	0.9175	2.215	0.0268482
428930	FRMD6	mRNA	XM_004936517.3+++XM_004936518.3+++XM_015276767.2	3	58188993	:	58216673	-	5	4.91667	2.425	-1.00323	0.0184895
428716	SLC16A2	mRNA	NM_001321737.1	1	12310370	:	12330817	-	4	4.18167	1.835	-1.13769	0.00250711
428712	SPRY3	mRNA	NM_001079736.1+++XM_015278314.2+++XM_015278315.2+++XM_015278316.2	4	11023816	:	11034674	-	4	12.5967	4.6475	-1.31954	0.000929104
428656	MFSD2B	mRNA	XM_004935790.3+++XM_426214.6	2	104063424	:	104096466	-	3	0.216667	0.0375	-2.47704	0.0478357
428553	WDPCP	mRNA	XM_015278097.2+++XM_025148968.1+++XM_426108.6+++BGIR9031_61188.1	4	9989605	:	10132126	-	3	0.438333	2.5475	2.76069	0.00755375
428541	LOC428541	mRNA	XM_004934862.3+++XM_004934863.3+++XM_004934865.3+++XM_004934866.3+++XM_015298809.2	5	1102476	:	1106081	-	26	2.92333	0.745	-1.77646	0.0151721
428490	CDH18	mRNA	XM_015282214.2+++XM_015282215.2+++XM_015282216.2+++XM_426046.6	4	74188539	:	74446630	-	2	0.161667	0.05	-1.79578	0.0478748
428365	HEY1	mRNA	XM_015282862.2+++XM_025148013.1	2	120663649	:	120667009	-	2	21.58	10.785	-0.862964	0.0248986
428262	SLC26A9	mRNA	XM_015299071.2+++XM_425821.5	2	2321754	:	2342269	-	26	0.535	0.0475	-3.21895	0.00307424
428156	FOXS1	mRNA	XM_425714.5	1	10061578	:	10063074	-	20	2.19167	0.5075	-2.07579	0.000200517
428121	LRRC32	mRNA	XM_004938944.3	1	195021647	:	195040782	-	1	2.71667	1.16	-1.14305	0.00153006
428071	CYSLTR2	mRNA	XM_004938707.3	1	170225714	:	170235133	-	1	0.505	0.145	-1.78454	0.00174135
427882	HISTH1	mRNA	XM_425456.6	1	48069580	:	48070337	-	1	1.805	3.8275	1.10923	0.0240653
427860	AVPR2	mRNA	NM_001031479.1	1	28630890	:	28633085	-	1	0.14	1.71	3.63165	0.0245536
427850	RELN	mRNA	NM_001305123.1+++XM_004934740.3+++XM_025151097.1	3	13184634	:	13457315	-	1	0.608333	0.185	-1.65731	3.95854e-05
427832	SDF2	mRNA	XM_003642425.4	1	5914164	:	5916376	-	19	3.57833	6.08	0.795931	0.0178826
427737	YF6	mRNA	XM_015295038.2+++XM_015295039.2+++XM_015295040.2+++XM_015295042.2+++XM_015295043.2	5	1961091	:	1964342	-	16	4.96167	0.5925	-2.29594	4.76603e-05
427666	C1QTNF8	mRNA	XM_004945218.3+++XM_425240.5	2	5982340	:	5992226	-	14	3.17667	0.25	-3.43196	0.0391083
427643	SPRY4	mRNA	NM_001079735.1+++XM_004945037.3	2	17914292	:	17926312	-	13	1.345	0.37	-1.75434	0.0294417
427621	AFAP1L1	mRNA	XM_015293699.2	1	9243312	:	9261707	-	13	4.93833	1.5475	-1.59075	0.000288982
427510	LYSMD4	mRNA	XM_004943870.3+++XM_425084.6	2	17519071	:	17534834	-	10	5.71667	13.7775	1.20894	0.0219611
427400	LOC427400	mRNA	XM_004937101.3+++XM_015277445.2+++XM_424974.5	3	7620436	:	7637288	-	Z	16.21	4.6375	-1.63744	0.000778469
427212	F2R	mRNA	XM_004937338.3+++XM_025144768.1+++XM_025144769.1+++XM_424799.5	4	23445006	:	23455170	-	Z	1.725	0.7275	-1.25203	0.0165678
427201	ARHGEF28	mRNA	XM_015277657.2+++XM_015277658.2+++XM_015277659.2+++XM_025144888.1+++XM_025144889.1	5	24567335	:	24701736	-	Z	0.86	0.3825	-1.06042	0.0476095
427150	PLK2	mRNA	XM_424739.6	1	18019414	:	18025402	-	Z	8.66667	2.265	-1.74399	0.00872337
427134	UBE2R2L	mRNA	XM_025144594.1+++XM_424727.6	2	67936	:	141538	-	W	0	1.6075	22.6144	2.19444e-10
427123	SLC12A2	mRNA	XM_003643059.4+++XM_004949377.3+++XM_004949378.3	3	56896047	:	56950849	-	Z	6.97167	4.09	-0.695012	0.0437379
427118	RFESD	mRNA	XM_424710.5	1	57610720	:	57613820	-	Z	1.105	0.325	-1.6239	0.0154873
427113	MCTP1	mRNA	XM_004949389.3+++XM_004949394.3+++XM_015280543.2+++XM_025145166.1+++XM_025145167.1+++XM_025145168.1+++XM_025145169.1+++XM_025145170.1+++XM_025145171.1	9	57735532	:	58000947	-	Z	0.633333	0.14	-2.15353	0.0154873
427100	TMCO1	mRNA	XM_424693.6	1	5867675	:	5885452	-	8	35.2367	49.7425	0.509494	0.0233148
427025	NIPBLL	mRNA	NM_001257348.1+++XM_025144548.1+++XM_025144549.1+++XM_025144550.1	4	4788268	:	4948399	-	W	0	0.5225	22.4467	3.03801e-10
426961	EOGT	mRNA	NM_001031409.1+++XM_015293130.2+++XM_015293131.2+++XM_015293132.2	4	15674507	:	15690992	-	12	6.00667	3.055	-0.984604	0.0169931
426932	BBOX1	mRNA	XM_004941332.3+++XM_015286233.2+++XM_424543.5	3	3749189	:	3784248	-	5	35.8267	10.975	-1.51242	0.00704392
426883	ASIC1	mRNA	NM_001040467.1+++XM_015300232.2+++XM_015300233.2+++XM_015300234.2+++XM_015300235.2	5	5796495	:	5814160	-	33	0.426667	0.1325	-2.65538	0.00172845
426846	LIPG	mRNA	XM_424455.6	1	1060888	:	1069503	-	Z	11.9317	3.2775	-2.14595	0.0469606
426813	GRAMD3	mRNA	XM_004949690.3+++XM_004949694.3+++XM_015280825.2+++XM_015280826.2+++XM_015280827.2+++XM_015280828.2+++XM_025144973.1+++XM_025144974.1+++XM_025144975.1	9	79172111	:	79213874	-	Z	5.795	2.4	-1.23896	0.0259813
426754	TRIM63	mRNA	XM_015297754.1+++XM_015297755.2	2	3366856	:	3371077	-	23	120.475	612.345	2.14922	0.0181382
426615	MIER3L	mRNA	XM_015300438.1+++XM_015300439.1+++XM_015300440.1	3	4214767	:	4365372	-	W	0	0.5275	21.1546	4.05649e-09
426609	NAT10	mRNA	NM_001012940.1+++XM_025150822.1	2	18743497	:	18771409	-	5	4.28167	7.4925	0.788127	0.00814193
426574	NOP56	mRNA	NM_001031388.1	1	91042331	:	91046175	-	4	15.3317	26.85	0.7741	0.0161622
426516	HNRNPKL	mRNA	NM_001031385.1+++XM_015300424.2+++XM_015300425.2+++XM_015300426.2+++XM_015300428.2+++XM_015300429.2+++XM_025144533.1+++XM_025144534.1+++XM_025144535.1+++XM_025144536.1+++XM_025144537.1+++XM_025144538.1+++XM_025144539.1+++XM_025144540.1+++XM_025144541.1+++XM_025144542.1+++XM_025144543.1+++XM_025144544.1+++XM_025144545.1+++XM_025144546.1	20	4703885	:	4724023	-	W	0.0333333	4.8725	7.11681	0.0474682
426492	RPLP2	mRNA	XM_424134.6	1	15988899	:	15993595	-	5	532.595	728.508	0.48174	0.0408723
426456	LOC426456	mRNA	XM_003641884.4+++XM_004944044.3+++BGIR9031_62083.1	3	584897	:	594030	-	11	0.196667	1.025	3.13512	0.00760927
101750251	LOC101750251	mRNA	XM_015276872.2	1	163246148	:	163248169	-	1	0.166667	0	-4.57952	0.0179961
426108	PLEKHO1	mRNA	NM_001031356.1+++XM_025143406.1+++XM_025143407.1	3	115449	:	131029	-	25	10.22	5.3075	-0.91099	0.0460956
426071	FRMD4B	mRNA	XM_004944685.3+++XM_015293239.2+++XM_015293240.2+++XM_015293242.2+++XM_015293245.2+++XM_015293246.2+++XM_015293247.2+++XM_423748.6	8	15744248	:	15844626	-	12	2.14167	1.0025	-1.06952	0.0474527
425962	HOXB7	mRNA	XM_015299442.2+++XM_015299443.2	2	6206507	:	6211834	-	27	2.995	1.365	-1.05972	0.0105082
425906	TPRKB	mRNA	XM_423597.6+++BGIR9031_60339.1	2	15818769	:	15829359	-	1	9.24667	17.325	0.873442	0.0233148
425734	HEATR1	mRNA	XM_025149348.1	1	37786117	:	37820453	-	3	1.90167	3.3275	0.772841	0.0462185
425522	CAMK1D	mRNA	XM_003640331.4	1	6924139	:	7144552	-	1	27.6667	7.7825	-1.77919	0.00610411
425416	RPL30	mRNA	NM_001007967.1+++XM_015282954.2	2	127366394	:	127369730	-	2	457.302	644.36	0.502201	0.0447127
425214	LOC425214	mRNA	XM_025155969.1+++XM_025155970.1+++XM_025155971.1+++XM_025155972.1+++XM_025155973.1+++XM_025155974.1+++XM_025155975.1+++XM_025155976.1+++XM_025155977.1+++XM_025155978.1+++XM_025155979.1+++XM_025155980.1+++XM_025155981.1+++XM_025155982.1+++XM_025155983.1+++XM_025155984.1	16	2278012	:	2288823	-	16	5.74333	0.9275	-2.55149	5.78449e-06
425096	HOXB5	mRNA	NM_001025355.1+++XM_025143980.1	2	6226485	:	6229293	-	27	3.41	1.195	-1.3803	0.0412083
425002	SERPINI1	mRNA	NM_001004411.1+++XM_015291666.2+++XM_015291667.2+++XM_025153381.1	4	20725148	:	20764143	-	9	0.925	7.06	2.74974	0.00520314
424997	MECOM	mRNA	XM_004943504.3+++XM_015291752.2+++XM_015291753.2+++XM_025153586.1+++XM_025153587.1+++XM_025153588.1+++XM_025153589.1+++XM_025153590.1+++XM_025153591.1+++XM_422804.6	10	20117696	:	20437859	-	9	4.545	1.4325	-1.46675	0.00529705
424948	EIF2B5	mRNA	XM_015291568.2+++XM_025153504.1+++XM_422755.6	3	15925912	:	15944787	-	9	8.045	10.965	0.46762	0.0491575
424926	PSMD1	mRNA	NM_001012600.3	1	15291664	:	15353111	-	9	53.73	95.88	0.77219	0.0469606
424893	APOD	mRNA	NM_001011692.1	1	12832843	:	12835800	-	9	0.383333	20.715	5.54151	3.03801e-10
424766	MAP6D1	mRNA	XM_015277169.2+++XM_015277170.2+++XM_015277171.2	3	2821203	:	2827793	-	9	1.05333	2.0575	1.03101	0.0168095
424562	TIE1	mRNA	XM_015291320.2+++XM_422400.6	2	20011818	:	20023877	-	8	14.1767	5.8175	-1.15201	0.0476095
424558	EBNA1BP2	mRNA	XM_422396.6	1	19967316	:	19971848	-	8	11.8683	18.5925	0.610195	0.0331632
424527	ZNHIT6	mRNA	XM_422364.6	1	16551916	:	16579781	-	8	2.85333	5.4775	0.900977	0.0405074
424515	LRRC8C	mRNA	XM_015290662.2+++XM_015290663.2	2	15460833	:	15478321	-	8	3.49	1.855	-0.955588	0.00154796
424473	LOC424473	mRNA	XM_015290753.2+++XM_015290759.2+++XM_015290760.2+++XM_015290761.2+++XM_015290762.2+++XM_015290771.2+++XM_015290772.2+++XM_015290774.2+++XM_015290775.2+++XM_015290780.2+++XM_015290781.2+++XM_015290782.2+++XM_015290783.2+++XM_015290784.2+++XM_015290785.2+++XM_015290787.2+++XM_015290788.2+++XM_015290789.2+++XM_015290790.2+++XM_015290795.2+++XM_025152904.1+++XM_025152905.1+++XM_025152906.1+++XM_02515…	48	12388821	:	12442933	-	8	0.151667	0.37	1.34317	0.0416626
424389	DNM3	mRNA	XM_003641652.4+++XM_003641653.4+++XM_004943193.3+++XM_004943194.3+++XM_004943195.3+++XM_004943196.3+++XM_004943197.3+++XM_015290423.2+++XM_015290425.2+++XM_025153058.1	10	4912146	:	5079538	-	8	1.08	0.6825	-0.728413	0.0376663
424257	HEG1	mRNA	XM_015289963.2	1	27945774	:	27982234	-	7	11.3717	4.9675	-1.07177	0.0119328
424183	GRB14	mRNA	XM_015289727.2+++XM_015289728.2+++XM_015289730.2+++XM_025152369.1	4	20136587	:	20204278	-	7	1.145	0.2	-2.50154	0.00514946
424118	ITPRID2	mRNA	XM_015289552.2+++XM_025152404.1	2	14156250	:	14197840	-	7	3.43	1.9175	-0.85334	0.0342785
424071	AOX1	mRNA	NM_001038692.1+++XM_015289417.2+++XM_025152176.1+++XM_025152177.1+++XM_025152178.1	5	11196689	:	11234930	-	7	7.635	16.33	1.06644	0.0265749
101749866	LRTM2	mRNA	XM_004937941.3+++XM_004937944.3+++XM_004937945.3+++XM_025141608.1	4	60983371	:	61016010	-	1	1.49667	0.4025	-1.71152	0.0101846
424040	C7H21orf58	mRNA	XM_015289229.2+++XM_015289230.2+++XM_015289235.2+++XM_025152476.1+++XM_025152477.1	5	7147954	:	7161735	-	7	0.15	1.0575	2.86702	0.0498269
423962	PTPRE	mRNA	XM_004942357.3+++XM_004942358.3+++XM_015289041.2+++XM_015289042.2+++XM_015289044.2+++XM_025151670.1	6	34234936	:	34316892	-	6	1.87667	0.9625	-0.891419	0.0491575
423951	CPXM2	mRNA	XM_421810.6	1	32711730	:	32779269	-	6	0.4	0.1025	-2.00442	0.0266621
423929	GRK5	mRNA	XM_025151999.1+++XM_025152000.1+++XM_421789.5	3	30987549	:	31154289	-	6	0.638333	0.2575	-1.24836	0.0100621
423911	ABLIM1	mRNA	NM_001159363.1+++XM_015288661.2+++XM_015288662.2+++XM_015288673.2+++XM_025151617.1+++XM_025151618.1+++XM_025151619.1+++XM_025151620.1+++XM_025151621.1+++XM_025151622.1+++XM_025151624.1+++XM_025151625.1+++XM_025151626.1+++XM_025151627.1+++XM_025151628.1+++XM_025151629.1+++XM_025151630.1+++XM_025151632.1+++XM_025151633.1+++XM_025151634.1+++XM_025151635.1+++XM_025151636.1+++XM_025151637.1	23	28773464	:	28951447	-	6	4.57333	2.19	-1.01558	0.0441601
423869	BORCS7	mRNA	NM_001277369.1+++XM_015288639.2+++XM_015288640.2	3	24344238	:	24347587	-	6	7.33	11.155	0.660853	0.00454743
423867	WBP1L	mRNA	XM_004942244.3+++XM_015288736.2+++XM_015288740.1+++XM_015288742.2+++XM_025151875.1+++XM_025151876.1+++XM_025151877.1+++XM_025151878.1+++XM_421732.6	9	24289588	:	24339659	-	6	9.69833	35.4775	1.88633	0.0179515
423848	PPRC1	mRNA	XM_015288783.1	1	23460599	:	23470687	-	6	3.48833	9.0125	1.26279	0.0475461
423795	RPP30	mRNA	XM_015288401.2+++XM_421667.6	2	20457226	:	20474141	-	6	2.74	8.4175	1.47765	0.0167034
423767	ABCG2	mRNA	NM_001328490.1+++XM_004942106.2+++XM_004942108.3+++XM_015288450.2+++XM_015288451.2+++XM_015288452.2+++XM_015288454.2+++XM_025151575.1+++XM_025151576.1+++XM_421638.6	10	18374408	:	18392256	-	6	22.0783	8.485	-1.23022	0.0182369
423721	H2AFY2	mRNA	NM_001277338.2+++XM_015288210.1+++XM_015288211.2	3	12699422	:	12714458	-	6	1.24167	3.51	1.39317	0.0416352
423720	AIFM2	mRNA	XM_421597.6	1	12694330	:	12699136	-	6	3.065	20.3825	2.50833	0.00588881
423718	CDH23	mRNA	XM_004942047.3+++XM_004942050.3+++XM_015288244.2+++XM_015288245.2+++XM_015288246.2+++XM_015288247.2+++XM_015288248.2+++XM_015288249.2+++XM_015288250.2+++XM_015288251.2+++XM_015288252.2+++XM_015288253.2+++XM_015288254.2+++XM_015288255.2+++XM_015288257.2+++XM_015288259.2+++XM_015288260.2+++XM_421595.6+++BGIR9031_61807.1	19	12516203	:	12644956	-	6	1.375	0.75	-0.884316	0.027677
423716	UNC5B	mRNA	NM_001031225.2+++XM_025151567.1	2	12473980	:	12504916	-	6	2.45333	0.735	-1.59615	0.000506132
423709	ASCC1	mRNA	XM_004942039.3+++XM_025151713.1+++XM_025151714.1+++XM_421588.6	4	12181123	:	12208614	-	6	10.455	18.06	0.748039	0.0469606
423708	ANAPC16	mRNA	XM_015288239.2+++XM_025151727.1+++XM_421587.6+++BGIR9031_61806.1+++BGIR9031_61806.2	5	12174355	:	12208889	-	6	42.33	67.42	0.696504	0.0190287
423667	SLC16A9	mRNA	NM_001031222.1+++XM_015288131.2+++XM_015288132.2+++XM_015288133.2+++XM_015288134.2+++XM_015288135.2	6	9837077	:	9859361	-	6	2.05333	10.0825	2.07677	0.00867921
423611	MMRN2	mRNA	XM_025151897.1+++XM_421496.6	2	3310194	:	3332554	-	6	16.01	6.1375	-1.3557	0.00573718
423489	KIF26A	mRNA	XM_421394.6	1	50898770	:	50998831	-	5	2.22167	0.86	-1.30505	0.00458561
423351	SYNDIG1L	mRNA	XM_015287675.2	1	38093415	:	38107311	-	5	0.0983333	1.02	3.05305	0.0354143
423298	ACTC1	mRNA	NM_001079481.1	1	32480624	:	32485436	-	5	196.438	687.58	1.97084	0.0143979
423209	CHAC1	mRNA	NM_001199656.1	1	24667321	:	24669438	-	5	13.22	262.935	4.36861	0.00130985
423208	DLL4	mRNA	XM_004941616.3+++XM_421132.6	2	24634032	:	24645078	-	5	9.155	2.12	-2.03457	1.00254e-05
423037	MRVI1	mRNA	XM_004941368.3+++XM_004941372.3+++XM_004941374.3+++XM_004941375.3+++XM_015286439.2+++XM_015286440.2+++XM_015286442.2+++XM_015286443.2+++XM_015286444.2+++XM_015286445.2+++XM_015286446.2+++XM_015286447.2+++XM_015286448.2+++XM_015286449.2+++XM_015286451.2+++XM_015286452.2+++XM_015286453.2+++XM_015286454.2+++XM_015286455.2+++XM_015286456.2+++XM_015286457.2+++XM_015286458.2+++XM_025151227.1+++XM_02515…	25	9075220	:	9147254	-	5	1.83667	0.9075	-1.03393	0.0478748
423001	LUZP2	mRNA	NM_001199521.1+++XM_015286211.2	2	1329250	:	1496599	-	5	0.06	0.5325	3.14865	0.0169931
422950	EGR4	mRNA	XM_420888.4	1	89671209	:	89674246	-	4	0.313333	0.035	-3.16114	0.0478859
101749540	LOC101749540	mRNA	XM_015293982.2+++XM_025154924.1	2	15795626	:	15799628	-	13	1.49667	0.2425	-2.49827	0.00117427
422840	HS3ST1	mRNA	XM_420786.6	1	78033667	:	78044779	-	4	3.16333	1.8325	-0.749649	0.00303767
422734	ZDHHC2	mRNA	XM_420689.6	1	63170707	:	63206150	-	4	0.353333	1.7075	2.12616	0.000997066
422663	ANKRD50	mRNA	XM_015276388.2	1	52874037	:	52916075	-	4	6.83333	3.735	-0.77665	0.0452767
422632	PRAG1	mRNA	XM_015276439.1+++XM_015276440.2+++XM_015276441.2+++XM_015276442.2+++XM_025150156.1	5	49593949	:	49613783	-	4	0.623333	0.185	-1.69282	0.0363557
422630	PPP1R3B	mRNA	XM_015276443.2+++XM_025150148.1+++XM_025150150.1+++XM_420586.6	4	49544714	:	49551780	-	4	7.80667	3.2125	-1.20674	0.000113344
422618	TECRL	mRNA	XM_420576.6	1	49082151	:	49137501	-	4	12.7183	0.08	-7.0376	0.000256183
422540	TET2	mRNA	NM_001277794.1+++XM_015276223.1+++XM_015276224.2+++BGIR9031_61602.1	4	38801483	:	38871965	-	4	8.86833	2.5275	-1.78845	0.0106072
422506	FRAS1	mRNA	XM_015276618.2+++XM_025150291.1+++XM_025150292.1+++XM_420470.6	4	34755327	:	34926770	-	4	2.50667	0.635	-1.97688	1.45754e-05
422438	PCDH18	mRNA	XM_004940935.3+++XM_420404.6	2	28645061	:	28654943	-	4	5.655	2.0925	-1.3638	0.0178748
422405	NPY2R	mRNA	NM_001031128.1+++XM_015285284.2+++XM_015285285.2	3	20538416	:	20546742	-	4	0.645	0.1325	-1.82875	0.0103997
422382	RNF128	mRNA	XM_004940850.3+++XM_420351.6	2	17323050	:	17364038	-	4	1.92333	4.835	1.14851	0.0442706
422320	LOC422320	mRNA	XM_015278584.2+++XM_025149943.1+++XM_420296.6	3	12167637	:	12199549	-	4	1.22167	0.3175	-1.67521	0.00870486
422277	SH3BGRL	mRNA	NM_001012574.1	1	9342725	:	9373476	-	4	18.8783	9.69	-0.945614	0.00400851
422268	POF1B	mRNA	XM_015278508.2	1	8656746	:	8673710	-	4	0.725	5.525	2.70775	0.0130108
422151	FNDC3AL	mRNA	XM_004940558.3+++XM_015278347.2+++XM_015278348.2+++XM_015278349.2+++XM_015278350.2+++XM_025150347.1+++XM_025150348.1+++XM_025150349.1+++XM_025150350.1+++XM_025150352.1+++XM_420152.6	11	1294938	:	1337779	-	4	9.51833	6.31	-0.586741	0.0106072
422035	BLK	mRNA	XM_004935895.3+++XM_420040.6	2	107236207	:	107271390	-	3	2.13167	0.6675	-1.61479	0.023413
421975	WDCP	mRNA	NM_001006419.1+++XM_015284978.2	2	104100477	:	104108161	-	3	3.39167	8.2375	1.29724	0.00151651
421960	SDC1	mRNA	XM_419972.5	1	101544351	:	101566294	-	3	6.62	2.04	-1.53618	0.0495449
421917	TRAPPC12	mRNA	XM_004940513.3+++XM_025149304.1+++XM_025149305.1+++XM_419934.5	4	93634559	:	93681892	-	3	6.38333	8.6325	0.460246	0.0452767
421873	COL19A1	mRNA	XM_004940447.3+++XM_004940448.3+++XM_004940449.3+++XM_004940450.3+++XM_015284806.2+++XM_419890.6+++BGIR9031_61470.1	7	82886704	:	83076312	-	3	0.318333	15.7125	5.43211	0.00364821
421862	CD109	mRNA	XM_419879.6	1	81361642	:	81450588	-	3	0.526667	0.0875	-2.50674	0.0465943
421841	PGM3	mRNA	XM_004940411.3+++XM_419862.6	2	77925871	:	77936304	-	3	3.73333	6.74	0.779906	0.0223607
100857446	ACVRL1	mRNA	XM_015300268.2	1	3270307	:	3278788	-	33	12.0633	5.81	-0.99712	0.0238233
421769	FOXO3	mRNA	XM_001234495.5	1	67289795	:	67376989	-	3	8.425	20.9925	1.21438	0.00623785
421766	SESN1	mRNA	XM_004940327.3+++XM_004940330.3+++XM_004940331.3+++XM_004940332.3+++XM_015284554.2+++XM_015284556.2+++XM_025149317.1+++XM_419796.5	8	67074779	:	67148041	-	3	39.32	218.243	2.42509	2.04316e-08
421755	AMD1	mRNA	NM_001012569.1	1	66335419	:	66352648	-	3	27.0617	13.8925	-0.981361	0.00508234
421749	LAMA4	mRNA	XM_004940298.3+++XM_419780.6	2	65714365	:	65811034	-	3	22.0833	9.89	-1.09327	0.0200055
421722	SERINC1	mRNA	NM_001031074.1	1	61372243	:	61386698	-	3	56.0083	92.8525	0.682141	0.0240653
101749230	C14orf132	mRNA	XM_004941906.3	1	46461417	:	46495499	-	5	0.416667	0.2275	-0.865624	0.0220529
101749223	LOC101749223	mRNA	XM_025147695.1	1	75494742	:	75646604	-	2	1.65	0.8125	-1.06185	0.0260776
421662	TAGAP	mRNA	XM_004935671.3+++XM_004935672.3+++XM_025149256.1+++XM_419701.6	4	52303365	:	52312771	-	3	1.82333	0.7225	-1.34406	0.0251701
421641	MYCT1	mRNA	XM_004935636.3+++XM_419680.6	2	49550695	:	49581240	-	3	1.54833	0.6375	-1.205	0.00130985
421612	FBXO30	mRNA	XM_004935581.3+++XM_015284289.2+++XM_015284290.2+++XM_015284293.2+++XM_015284294.2+++XM_015284295.2+++XM_015284296.2+++XM_015284297.2+++XM_015284298.2+++XM_015284301.2+++XM_015284302.2+++XM_015284303.2+++XM_015284304.2+++XM_025149421.1+++XM_025149422.1+++XM_025149423.1+++XM_025149424.1+++XM_025149425.1+++XM_025149426.1	19	46642159	:	46659252	-	3	5.61833	37.1175	2.48463	0.00293827
421461	LTBP1	mRNA	NM_001282608.1+++XM_003640980.4+++XM_015283720.2+++XM_015283721.2+++XM_015283722.2+++XM_015283723.2+++XM_015283724.2+++XM_015283725.2+++XM_025148694.1	9	31247804	:	31430288	-	3	8.04	3.63	-1.10648	0.0487465
421441	SPTBB4L	mRNA	XM_015283780.2	1	30424859	:	30439167	-	3	29.8817	54.7	0.799371	0.0469606
421422	DAAM2	mRNA	XM_004935380.3+++XM_004935381.3+++XM_004935382.3+++XM_015283801.2+++XM_015283803.2+++XM_015283804.2+++XM_025148874.1+++XM_025148875.1+++XM_025148876.1+++XM_025148877.1	10	28850508	:	29051700	-	3	3.06	1.755	-0.751472	0.0119061
421383	SERTAD4	mRNA	XM_015283861.2+++XM_025148830.1	2	22803618	:	22819712	-	3	6.41833	3.2725	-0.88328	0.0214357
421341	C3H1ORF115	mRNA	XM_429841.6	1	18739691	:	18743295	-	3	7.06	3.4275	-1.00847	0.038717
421340	DUSP10	mRNA	NM_001031044.1	1	18423500	:	18445770	-	3	82.0083	36.645	-1.1499	0.000157184
421338	TAF1A	mRNA	NM_001277561.1	1	18158318	:	18168470	-	3	5.06333	7.455	0.559981	0.044
421218	PSME4	mRNA	NM_001006393.2+++XM_015283354.2	2	2948089	:	3012976	-	3	10.0033	15.92	0.648886	0.0220529
421186	FKBP5	mRNA	NM_001005431.1+++XM_015298716.2+++XM_025143713.1	3	76662	:	94241	-	26	10.3017	130.148	3.62345	5.43326e-17
421161	TNNI1	mRNA	XM_004934839.3+++XM_419242.5	2	788703	:	794167	-	26	805.427	11.545	-6.23883	0.00402226
421139	CA8	mRNA	XM_025147973.1+++XM_419221.6	2	112701147	:	112753316	-	2	4.2	1.925	-1.01741	0.028508
421074	RIOK3	mRNA	XM_004939781.3+++XM_004939782.3+++XM_025147897.1+++XM_419160.6	4	103020575	:	103032233	-	2	9.4	17.3	0.864873	0.000579599
421050	MOG	mRNA	XM_015282518.2+++XM_015282523.2+++XM_015282524.2+++XM_015282525.2+++XM_015282527.2+++XM_015282531.2+++XM_025147827.1+++XM_025147828.1+++XM_025147831.1+++XM_025147833.1+++XM_025147834.1+++XM_025147835.1+++XM_025147836.1+++XM_025147838.1+++XM_025147839.1+++XM_025147840.1+++XM_025147841.1+++XM_025147842.1+++XM_025147843.1+++XM_025147844.1+++XM_025147845.1+++XM_025147846.1+++XM_025147847.1+++XM_02514…	41	98069557	:	98160367	-	2	4.32333	1.3125	-1.63907	4.50802e-05
421005	C2H6ORF62	mRNA	XM_419091.4	1	90221927	:	90229354	-	2	25.1117	52.0925	1.05627	2.92664e-05
420996	NR4A3	mRNA	XM_015282405.2+++XM_015282406.2+++XM_015282407.2+++XM_419081.6+++BGIR9031_60977.1+++BGIR9031_60978.1	6	89362107	:	89389677	-	2	103.753	8.7425	-3.40308	4.43567e-13
420984	SLC39A6	mRNA	XM_015282400.2+++XM_419071.5	2	88552876	:	88571293	-	2	1.82333	3.75	0.982684	0.045735
420978	GALNT12	mRNA	XM_015282396.2+++XM_015282397.2	2	87858473	:	87904230	-	2	1.895	1.0125	-0.915418	0.0294417
420965	PCBP2	mRNA	XM_015282337.2+++XM_025147769.1+++XM_025147770.1+++XM_025147771.1+++XM_025147772.1+++XM_025147773.1+++XM_025147774.1+++XM_025147775.1+++XM_025147776.1+++XM_025147777.1+++BGIR9031_60972.1	11	85127814	:	85626055	-	2	5.73333	1.4275	-1.79305	0.0114002
420954	C2H18ORF21	mRNA	XM_419039.6	1	83562241	:	83569388	-	2	4.855	7.6075	0.658641	0.0294417
420931	SEMA5A	mRNA	XM_015282264.2+++XM_015282265.2+++XM_015282266.2+++XM_015282267.2+++XM_015282268.2+++XM_015282269.2+++XM_025147720.1+++XM_419016.6	8	78594765	:	78914685	-	2	1.22	0.585	-1.05229	0.00454777
420909	RNF152	mRNA	NM_001305034.1+++XM_015282178.2+++XM_015282180.2+++XM_015282181.2+++XM_025147269.1+++BGIR9031_60936.1	6	68467854	:	68516080	-	2	1.64833	0.715	-1.14028	0.00751957
420865	EEF1E1	mRNA	XM_418953.6	1	64294340	:	64311277	-	2	13.5	24.505	0.820646	0.0258076
420603	TWISTNB	mRNA	NM_001199615.1	1	29750691	:	29753965	-	2	5.355	9.325	0.79234	0.0332132
420574	ASNS	mRNA	NM_001030977.1+++XM_015281395.2+++XM_015281396.2+++XM_015281397.2	4	24662428	:	24676238	-	2	3.11333	7.9975	1.45555	0.0476985
420570	PDK4	mRNA	NM_001199909.1	1	23874761	:	23914452	-	2	27.9867	430.043	3.97558	4.43567e-13
420561	TFPI2	mRNA	XM_015281937.2+++XM_418662.6	2	23301638	:	23307375	-	2	35.46	18.87	-0.890216	0.0281142
420537	ADAM22	mRNA	XM_015281971.2+++XM_015281974.2+++XM_015281975.2+++XM_015281977.2+++XM_015281978.2+++XM_015281979.2+++XM_025148403.1+++XM_025148404.1+++XM_025148405.1+++XM_025148406.1	10	20849792	:	20980998	-	2	0.693333	0.27	-1.40205	0.0168821
420530	RPP38	mRNA	NM_001199590.1+++XM_015281388.2+++XM_025147186.1	3	20616523	:	20619955	-	2	2.75667	5.51	1.03388	0.00703101
420415	AVIL	mRNA	XM_004939116.3+++XM_015281116.2+++XM_015281117.2+++XM_418521.5	4	4653936	:	4685712	-	2	0.446667	0.1325	-1.66551	0.0214357
420343	FBXO32	mRNA	NM_001030956.1+++XM_015283108.2	2	138061816	:	138086470	-	2	11.1217	238.57	4.38797	4.76603e-05
420315	COL22A1	mRNA	NM_001139439.1+++XM_015283174.1+++XM_025147123.1+++XM_025147124.1	4	144552060	:	144783276	-	2	2.61	0.03	-6.8269	0.00512357
420216	SLC7A7	mRNA	XM_015282844.2+++XM_015282845.2+++XM_025148030.1+++XM_418326.6	4	124192822	:	124217442	-	2	1.74833	0.6475	-1.25837	0.0414047
420208	CA3A	mRNA	NM_001277411.1+++XM_025147096.1	2	122678148	:	122691630	-	2	290.107	0.8925	-8.51942	7.2025e-07
420166	TRIM55	mRNA	NM_001199404.1	1	114973295	:	115009947	-	2	29.0783	87.46	1.48404	3.45265e-05
420115	HOMER3	mRNA	XM_004948900.3+++XM_015300130.2+++XM_015300131.2+++XM_418233.6	4	3774743	:	3814238	-	28	10.6833	25.2075	1.12267	0.0141759
420097	MISP	mRNA	XM_015299995.2+++XM_015299997.1	2	2865569	:	2871429	-	28	1.53333	0.3975	-1.7404	0.0178826
420070	TJP3	mRNA	XM_015299757.2+++XM_015299758.2+++XM_015299759.2+++XM_015299760.2+++BGIR9031_60009.2	5	1087989	:	1099248	-	28	0.32	0.6925	1.15471	0.0316224
420031	ZNF385C	mRNA	XM_004948611.3+++XM_004948612.3+++XM_004948613.3	3	7579660	:	7633653	-	27	1.52333	0.4975	-1.46666	0.0141759
420003	RPL19	mRNA	NM_001030929.1	1	6926669	:	6929016	-	27	756.805	1089.56	0.519466	0.0478664
419948	METTL2A	mRNA	NM_001006329.1	1	4751463	:	4763980	-	27	6.245	9.935	0.700242	0.0446145
419943	FTSJ3	mRNA	NM_001030925.2+++XM_015299314.2+++XM_025143968.1	3	4112504	:	4119374	-	27	6.25167	13.9375	1.12548	0.0143979
419869	DDX20	mRNA	XM_417996.6	1	3285239	:	3291571	-	26	4.26833	6.6925	0.628014	0.0238233
419860	G0S2	mRNA	NM_001190924.3	1	3140579	:	3141464	-	26	110.273	8.45	-3.68855	5.23389e-11
419843	SRGAP2	mRNA	XM_004934954.3+++XM_004934955.3+++XM_015299064.2+++XM_025143889.1+++XM_025143890.1+++XM_025143891.1+++XM_025143892.1+++XM_025143893.1+++XM_025143894.1+++XM_025143895.1+++XM_025143896.1	11	2389351	:	2473574	-	26	5.31	2.6925	-0.831995	0.00100455
419820	SOX13	mRNA	XM_004934897.3+++XM_015299128.2+++XM_015299129.2+++XM_015299130.2+++XM_025143868.1	5	1682693	:	1715859	-	26	2.04333	1.0025	-1.024	0.0469199
419814	KCTD20	mRNA	XM_004934886.3+++XM_004934887.3+++XM_004934889.3+++XM_015299143.2+++XM_015299144.2+++XM_015299145.2+++XM_025143799.1+++XM_025143800.1+++XM_025143801.1+++XM_417950.5	10	1544510	:	1563688	-	26	12.415	37.695	1.54981	0.00298424
419744	SCN3B	mRNA	XM_004948010.3+++XM_015298163.2+++XM_015298164.2+++XM_015298166.2+++XM_015298167.2+++XM_015298168.2+++XM_015298169.2+++XM_015298170.2+++XM_015298171.2+++XM_025143360.1+++XM_025143361.1+++XM_025143362.1+++XM_025143363.1	13	2862447	:	2925028	-	24	0.665	0.1525	-1.77166	0.0429245
419707	ESAM	mRNA	XM_025143213.1+++XM_417851.6	2	318965	:	326063	-	24	12.89	4.7775	-1.33044	0.0338943
419686	GALE	mRNA	XM_417833.6	1	5739908	:	5743363	-	23	3.015	7.3175	1.21461	0.0112865
419666	YARS	mRNA	NM_001006314.1+++XM_025142997.1	2	5412996	:	5417808	-	23	10.1617	15.3925	0.633912	0.0270654
419578	NUDC	mRNA	NM_001006311.1+++XM_025142987.1	2	1924627	:	1933514	-	23	38.985	61.9425	0.647994	0.00622082
419547	CEP85	mRNA	XM_004947671.3+++XM_015297564.2+++XM_015297565.2+++XM_417697.6	4	330747	:	343807	-	23	11.15	26.6875	1.28226	0.0156587
419471	AKR7A2	mRNA	XM_417628.6	1	4676380	:	4680371	-	21	20.705	32.23	0.646606	0.0358831
419458	FBLIM1	mRNA	XM_015297176.2+++XM_015297180.2+++XM_025142661.1+++XM_025142662.1+++XM_025142663.1+++XM_025142664.1+++XM_025142665.1	7	4233386	:	4237326	-	21	2.40667	0.2325	-3.32416	0.0214417
419442	SLC25A33	mRNA	XM_025142569.1+++XM_025142570.1+++XM_417600.6	3	3385436	:	3422787	-	21	2.82	7.8	1.47635	0.00588881
419439	GPR157	mRNA	XM_417598.6	1	3257955	:	3268481	-	21	5.87333	21.7875	1.77071	0.0007465
101748630	LOC101748630	mRNA	XM_004950403.3	1	16148100	:	16150125	-	14	1.68167	3.4575	0.996449	0.0362903
419333	LOC419333	mRNA	XM_025142314.1+++XM_025142315.1+++XM_025142316.1+++XM_417501.5	4	12038114	:	12101872	-	20	1.34833	0.5175	-1.17248	0.0316224
419265	HELZ2	mRNA	XM_004947281.3+++XM_015296600.2+++XM_417438.5	3	9732083	:	9754184	-	20	0.891667	0.23	-1.78717	0.012247
419229	CABLES2	mRNA	XM_015296655.2+++XM_015296656.2	2	7938691	:	7957296	-	20	1.505	0.4975	-1.51958	0.00154796
419205	OCSTAMP	mRNA	XM_015296720.2	1	5539382	:	5548821	-	20	0.055	1.0525	4.18902	0.0211588
100857405	ANAPC15	mRNA	XM_003643434.4	1	195634137	:	195636365	-	1	12.19	25.1625	0.983056	0.0366495
419012	NOX4	mRNA	NM_001101829.1+++XM_015280040.2+++XM_015280045.2	3	189025655	:	189140212	-	1	1.85167	0.77	-1.1616	6.84002e-05
419010	NAALAD2	mRNA	XM_004938880.3+++XM_015280387.2+++XM_417204.6	3	188890382	:	188922819	-	1	5.845	1.42	-1.85953	0.00728438
418943	TNFRSF19	mRNA	NM_001080103.1+++XM_015278030.2+++XM_015278040.2+++XM_025150569.1	4	178822907	:	178879732	-	1	3.03833	1.0925	-1.31099	0.0264912
418900	SERTM1	mRNA	XM_015278395.2+++XM_015278404.2+++XM_025146826.1+++XM_025146827.1+++XM_417096.6	5	173839989	:	173855830	-	1	2.07167	0.825	-1.30262	0.0216795
418893	FREM2	mRNA	XM_417087.6	1	172657847	:	172776158	-	1	1.44	0.1775	-3.11091	1.71462e-06
418833	RGCC	mRNA	XM_015276731.2+++XM_417029.6	2	167287787	:	167299948	-	1	31.0317	260.413	2.7391	0.0422636
100857402	PRRT1B	mRNA	XM_003642302.4+++XM_015279753.2+++XM_025141349.1	3	6537403	:	6539124	-	17	0.0933333	1.01	3.38656	0.0223607
418676	SLC9A7	mRNA	XM_015277756.2+++XM_015277757.2	2	131536122	:	131606965	-	1	0.718333	1.5775	1.10858	0.0173783
418649	WWC3	mRNA	XM_015273752.2	1	126236844	:	126334725	-	1	5.575	3.685	-0.574902	0.0469606
418563	MAOA	mRNA	NM_001030799.1+++XM_015300467.2	2	112604055	:	112647824	-	1	12.6567	6.37	-0.890578	0.0312751
418540	WDR4	mRNA	NM_001321598.1	1	110880693	:	110902129	-	1	3.19667	5.315	0.696379	0.0492459
418491	TIAM1	mRNA	XM_004938381.3+++XM_004938382.3+++XM_015299657.2+++XM_015299661.1+++XM_015299665.1+++XM_015299674.2+++XM_015299682.1+++XM_025144990.1+++XM_025144995.1+++XM_416699.4	10	105803785	:	105948044	-	1	1.47333	0.6775	-1.04746	0.0351636
101748375	CLC2IL1	mRNA	XM_015295081.2+++XM_015295082.2+++XM_015295084.2+++XM_025155915.1+++XM_025155916.1+++XM_025155917.1+++XM_025155918.1+++XM_025155919.1+++XM_025155920.1+++XM_025155921.1+++XM_025155922.1+++XM_025155923.1+++XM_025155924.1+++XM_025155925.1+++XM_025155926.1+++XM_025155927.1+++XM_025155928.1+++XM_025155929.1+++XM_025155930.1+++BGIR9031_62299.1	20	1981675	:	2112911	-	16	2.76833	0.77	-1.69898	0.00203907
418418	PHLDB2	mRNA	XM_015297596.2+++XM_015297598.2+++XM_015297602.2+++XM_015297607.2+++XM_015297617.2+++XM_015297628.2+++XM_015297639.2+++XM_015297646.2+++XM_015297649.2+++XM_015297657.2+++XM_015297661.2+++XM_015297663.2+++XM_025144282.1	13	89716470	:	89807634	-	1	4.455	2.43	-0.822677	0.0354585
418361	BOC	mRNA	XM_015296544.2+++XM_015296548.2+++XM_025143712.1+++XM_025143714.1+++XM_025143716.1	5	84397709	:	84443638	-	1	3.87333	1.0125	-1.87001	1.89897e-08
418355	LOC418355	mRNA	XM_015295420.2+++XM_015295425.2+++XM_025143684.1+++XM_025143687.1	4	83866699	:	83877594	-	1	6.77833	0.045	-7.2368	0.0163482
418286	PTMS	mRNA	XM_015293826.2	1	77844918	:	77848410	-	1	155.16	85.8225	-0.861217	0.0181324
418247	PFKFB3	mRNA	XM_015290849.2+++XM_015290911.2+++XM_015290968.2+++XM_015291059.2+++XM_015291096.2+++XM_015291215.2+++XM_025153287.1+++XM_025153289.1	8	4125378	:	4178122	-	1	2.075	59.8375	4.47715	0.000113344
418195	SOX5	mRNA	NM_001004385.1+++XM_015290191.2+++XM_015290196.2+++XM_015290204.2+++XM_015290209.2+++XM_015290218.2+++XM_015290224.2+++XM_015290225.2+++XM_015290226.2+++XM_025148938.1+++XM_025148952.1	11	65531053	:	66179027	-	1	0.476667	0.22	-0.963627	0.021974
418185	PDE3A	mRNA	XM_015291846.2+++XM_015291850.2+++XM_025141947.1+++XM_025141952.1+++XM_025141954.1	5	64883003	:	65126745	-	1	1.97667	1.1125	-0.775015	0.0334198
418180	RERGL	mRNA	XM_416411.6	1	63888788	:	63899627	-	1	2.4	1.3475	-0.864233	0.00454743
418175	STRAP	mRNA	NM_001006247.2	1	63098568	:	63107700	-	1	25.1183	38.0875	0.576668	0.0456877
418145	WASHC1	mRNA	NM_001006245.1+++XM_015285752.1+++XM_025148817.1+++XM_025148818.1+++XM_025148819.1	5	59938866	:	59978105	-	1	4.48333	7.225	0.735284	0.0323624
418109	CGTL	mRNA	XM_004937860.3+++XM_004937861.3+++XM_015287480.2+++XM_015287482.2+++XM_015287496.2+++XM_025156002.1	6	56635320	:	56653553	-	1	0.128333	0.3625	1.6475	0.0133147
418040	CDC42EP1	mRNA	XM_025155393.1+++XM_429544.6	2	51220212	:	51228860	-	1	7.12833	2.2275	-1.61063	8.68432e-06
418013	MGAT3	mRNA	NM_001012693.1+++XM_015285179.2+++XM_015285183.2+++XM_015285185.2+++XM_015285191.2+++XM_015285194.2+++XM_015285197.2+++XM_025148586.1	8	50628568	:	50653184	-	1	4.68	2.7725	-0.668672	0.0200055
418001	RBX1	mRNA	NM_001199250.1+++XM_025148546.1	2	49860867	:	49871899	-	1	73.05	124.763	0.792257	0.0160153
417954	HIST1H101	mRNA	NM_001040642.1	1	48151569	:	48152228	-	1	20.2983	42.5325	1.10224	0.00117427
417786	CNTN1	mRNA	NM_001004381.3	1	29035554	:	29120868	-	1	1.86667	0.6075	-1.65201	0.0073004
417754	IQUB	mRNA	XM_004937526.3+++XM_015282132.2+++XM_015282146.2+++XM_015282153.2+++XM_415998.6	5	22454199	:	22477194	-	1	2.30333	0.48	-2.10127	0.00512357
417686	TEKT1	mRNA	XM_004946828.3+++XM_004946829.3+++XM_025142119.1+++XM_025142120.1+++XM_415931.5	5	10046032	:	10052314	-	19	0.528333	4.6625	2.90417	0.00402226
101748153	LOC101748153	mRNA	XM_015293321.2+++XM_015293322.2+++XM_015293323.2+++XM_025154713.1	4	11942784	:	11959648	-	12	0.0966667	0.255	1.69561	0.0176347
101748152	LOC101748152	mRNA	XM_025153778.1	1	23201395	:	23207584	-	9	8.535	0.025	-8.5582	0.0196431
417614	ULK2	mRNA	XM_004946695.2+++XM_004946697.3	2	6954547	:	6990299	-	19	7.995	21.8175	1.3592	0.0170983
417575	TLCD1	mRNA	NM_001305065.1	1	5954952	:	5956642	-	19	4.85167	8.04	0.714546	0.013704
417558	RILP	mRNA	XM_415804.6	1	5487855	:	5491925	-	19	3.43667	9.335	1.54033	0.000219604
417557	SLC43A2	mRNA	XM_015296034.2+++XM_415803.6	2	5451297	:	5480182	-	19	9.35333	36.6125	2.02574	0.000846723
417506	MYL10	mRNA	NM_001097526.1+++XM_015295706.1	2	3899866	:	3931151	-	19	2012.67	4.12	-8.57446	3.80765e-05
417491	MYBBP1A	mRNA	XM_015295967.2	1	3034107	:	3084964	-	19	4.48	7.9625	0.78056	0.0490451
417443	ABCA9	mRNA	XM_415694.6	1	7924790	:	7947210	-	18	0.688333	2.2775	1.70861	0.00591611
417435	SLC16A6	mRNA	XM_015279952.2+++XM_015279953.2+++XM_415687.5	3	7796068	:	7805377	-	18	0.898333	2.68	1.62202	0.0495449
101748085	STIP1	mRNA	XM_025145665.1	1	6279439	:	6288140	-	33	30.745	49.6875	0.656394	0.0235308
417348	TNRC6C	mRNA	XM_004946104.3+++XM_015295275.2+++XM_015295276.1+++XM_015295277.2+++XM_015295278.1+++XM_015295279.1+++XM_015295280.2+++XM_015295281.2	8	3972442	:	4061298	-	18	11.6267	7.5525	-0.568748	0.0429245
417193	PTGES	mRNA	NM_001194983.1+++XM_015279464.1+++XM_015279465.2+++XM_015279466.2+++XM_015279467.2+++XM_015279468.2+++XM_015279469.2+++XM_015279470.2+++XM_015279472.2+++XM_025156072.1+++XM_025156073.1	11	5975295	:	5990576	-	17	6.32667	3.14	-0.96131	0.0331632
417171	NTNG2	mRNA	XM_015279756.1+++XM_015279757.1+++XM_015279758.2+++XM_015279759.2+++XM_025141530.1+++XM_025141531.1+++XM_025141532.1	7	6743112	:	6782692	-	17	2.30833	0.355	-2.55822	0.000208119
417164	GTF3C5	mRNA	NM_001030684.1+++XM_025156063.1+++XM_025156064.1	3	7080377	:	7089081	-	17	2.75667	4.86	0.795266	0.00529982
417156	SURF2	mRNA	NM_001045829.1+++XM_025156060.1	2	7172776	:	7178308	-	17	11.5617	20.34	0.831969	0.0469606
417137	EGFL7	mRNA	NM_001305681.1+++XM_025156056.1	2	8044533	:	8059162	-	17	15.0683	6.1025	-1.27473	0.0122037
417083	MHCIA9	mRNA	XM_003643207.4+++XM_015295035.2+++XM_025155845.1+++XM_025155846.1+++XM_025155847.1+++BGIR9031_62295.1+++BGIR9031_62296.1+++BGIR9031_62296.2+++BGIR9031_62296.3+++BGIR9031_62296.4+++BGIR9031_62297.1+++BGIR9031_62298.1	12	1914881	:	2056438	-	16	11.0333	3.845	-1.47019	0.0307875
417035	BG8	mRNA	NM_001030670.1+++NM_001031810.1	2	2389472	:	2395895	-	16	4.16667	0.9075	-2.06338	8.15477e-06
416986	PRKAB1	mRNA	NM_001039912.1+++XM_015275334.2+++XM_015275335.2	3	9925478	:	9934478	-	15	7.06833	17.675	1.28546	0.00149679
416876	SH2B3	mRNA	XM_003642194.3+++XM_015275573.1+++XM_015275574.2+++XM_015275575.2	4	6398560	:	6418278	-	15	4.66833	1.9625	-1.17445	0.00172521
416823	SNRNP35	mRNA	NM_001277175.1+++XM_025155451.1	2	5280233	:	5281940	-	15	2.33667	5.54	1.2335	0.000580825
416759	TMEM204	mRNA	XM_415054.6	1	14114190	:	14142638	-	14	14.2517	5.995	-1.19949	0.0414047
416693	NET1	mRNA	NM_001030648.1+++XM_015284280.1+++XM_015284331.2	3	1772738	:	1824677	-	1	17.345	10.0175	-0.76449	0.000846723
416652	HBA1	mRNA	NM_001004376.3	1	12510395	:	12511200	-	14	175.675	46.6825	-1.75329	0.00172521
416651	HBM	mRNA	NM_001004375.2	1	12507377	:	12508287	-	14	30.3883	9.96	-1.52804	0.0213244
101747821	LOC101747821	mRNA	XM_015272753.2+++BGIR9031_57836.1+++BGIR9031_60280.4	3	209572	:	221977	-	1	1.98333	4.3825	1.04309	0.0429245
416285	MGAT4B	mRNA	XM_015293929.2+++XM_015293930.2+++XM_015293931.2+++XM_025154918.1+++XM_025154919.1	5	14172341	:	14212179	-	13	7.84667	4.32	-0.779901	0.0366495
416246	CYFIP2	mRNA	XM_025154979.1+++XM_025154980.1+++XM_025154981.1+++XM_025154982.1+++XM_025154983.1+++XM_025154984.1+++XM_025154985.1+++XM_414567.6	8	12068821	:	12118657	-	13	1.21833	0.4725	-1.35369	0.000369225
416242	THG1L	mRNA	NM_001030616.1+++XM_015293767.1+++XM_015293768.1	3	12010505	:	12015815	-	13	3.835	6.415	0.729332	0.0476095
416208	STC2	mRNA	XM_414534.6	1	9946524	:	9957589	-	13	1.88333	4.5625	1.27595	0.0169931
416196	ARAP3	mRNA	XM_015293628.2+++XM_015293629.2+++XM_015293630.2+++XM_015293631.2+++XM_015293632.2	5	2689776	:	2705954	-	13	11.4683	4.0925	-1.42787	0.00514946
416191	PCDH12	mRNA	XM_414518.6	1	3130907	:	3140292	-	13	1.885	0.49	-1.82187	0.00343486
416167	WWC1	mRNA	NM_001277150.1+++XM_015293591.2+++XM_025154832.1+++XM_025154833.1	4	5502592	:	5566215	-	13	1.96833	3.37	0.76988	0.00760927
416124	PLXND1	mRNA	XM_414455.6+++BGIR9031_62157.1+++BGIR9031_62158.1	3	19924331	:	19990876	-	12	18.2533	8.4725	-1.10723	0.028508
416103	TRNT1	mRNA	XM_015293207.2+++XM_015293208.2	2	18506269	:	18509915	-	12	14.9083	22.01	0.60267	0.00960152
416080	ADAMTS9	mRNA	XM_004944664.3+++XM_004944666.3+++XM_004944671.3+++XM_015293287.2+++XM_414417.5	5	14130004	:	14197006	-	12	5.08	2.0275	-1.27925	0.00100455
416055	LOC416055	mRNA	XM_414394.6	1	11931333	:	11935651	-	12	2.365	6.3075	1.42887	0.00703101
416018	GATA2	mRNA	NM_001003797.1+++XM_015293077.2+++XM_015293078.2+++XM_015293079.2+++XM_015293080.2+++BGIR9031_62137.1+++BGIR9031_62137.2	7	9596109	:	9616300	-	12	3.43333	1.01	-1.68655	0.000222322
415958	ATP2B2	mRNA	XM_025154762.1+++BGIR9031_62128.2	2	4057985	:	4419447	-	12	0.231667	0.08	-1.43892	0.00154796
415945	SEMA3G	mRNA	XM_015292849.2+++XM_025154687.1	2	3527022	:	3534636	-	12	9.28167	4.1025	-1.10797	0.0476985
415891	DUSP7	mRNA	NM_001318409.1+++XM_015292746.2	2	641922	:	649313	-	12	9.51167	4.335	-1.13092	0.00120569
415807	HSD17B2	mRNA	XM_414168.6	1	15747635	:	15757863	-	11	0.181667	0.015	-3.73103	0.0479007
415806	SDR42E1	mRNA	XM_004944259.3+++XM_004944260.3+++XM_004944261.3+++XM_025154286.1+++XM_025154287.1+++XM_025154288.1+++XM_414167.6	7	15733399	:	15735734	-	11	0.678333	0.2075	-1.77011	0.0405074
415795	CKLF	mRNA	XM_003641924.4+++XM_015292508.2	2	11440151	:	11442789	-	11	8.61333	21.5375	1.24487	0.0234882
415782	KIAA0355	mRNA	XM_015292462.2+++XM_015292463.2+++XM_015292464.2+++XM_015292465.2+++XM_025154372.1	5	10895203	:	10947120	-	11	5.625	3.8775	-0.512159	0.0452767
415762	TSHZ3	mRNA	XM_015292483.2	1	9223889	:	9286151	-	11	1.81167	0.4775	-1.73573	0.000846723
415748	MYLK3	mRNA	XM_004944194.3+++XM_414113.6	2	7798344	:	7821270	-	11	4.08667	0.6775	-2.48407	0.0156587
415679	MTSS1L	mRNA	XM_015279207.2+++XM_015279208.2+++XM_015279210.2+++XM_015279211.2+++XM_015279212.2+++XM_015279213.2+++XM_025154251.1	7	1702365	:	1712668	-	11	3.18667	1.8225	-0.825627	0.0487465
101747646	MEX3A	mRNA	XM_015298339.2	1	724376	:	739154	-	25	0.708333	0.23	-1.55158	0.0338734
415651	CX3CL1	mRNA	NM_001077232.1	1	772346	:	776627	-	11	10.2433	3.9325	-1.34045	0.0119328
415568	TLE3	mRNA	XM_015292202.2+++XM_015292203.2+++XM_015292204.2+++XM_015292205.2+++XM_015292206.2+++XM_015292207.2+++XM_025153951.1+++XM_025153952.1+++XM_025153953.1+++XM_025153954.1+++BGIR9031_62074.1	11	19914443	:	19935213	-	10	2.83333	1.415	-0.917153	0.027677
415505	FAM174B	mRNA	XM_413878.5	1	14985363	:	15004579	-	10	22.5317	9.2475	-1.17531	0.0219371
415495	HAPLN3	mRNA	XM_413868.6	1	13484150	:	13488086	-	10	2.96167	1.18	-1.27236	0.00918515
415473	TLNRD1	mRNA	XM_015292034.2+++BGIR9031_62058.1	2	12664298	:	12667749	-	10	17.635	9	-0.916668	0.0231036
101747587	UBB	mRNA	NM_001353988.1+++XM_004946664.3+++XM_025141872.1	3	6732619	:	6734639	-	19	2034.44	4681.93	1.16926	0.0343745
415388	TJP1	mRNA	XM_015278975.2+++XM_015278976.2+++XM_015278977.2+++XM_015278979.2+++XM_015278980.2+++XM_015278981.2	6	6474288	:	6629698	-	10	9.71667	6.805	-0.490248	0.0157162
415361	ACSBG1	mRNA	XM_004943717.3+++XM_015278945.2+++XM_015278946.2+++XM_015278947.2+++XM_015278948.2+++XM_015278949.2+++XM_025153911.1+++XM_025153912.1+++XM_025153913.1+++XM_025153914.1+++XM_025153915.1+++XM_025153916.1+++XM_025153917.1+++XM_413747.5	14	4194625	:	4229245	-	10	0.23	1.1475	2.46952	0.00347337
408183	CYP26A1	mRNA	NM_001001129.1+++XM_015288598.2	2	21525291	:	21528393	-	6	0.555	0.1025	-2.43487	0.0335344
407091	UBAP2	mRNA	NM_001277104.1	1	2474	:	48083	-	W	0	2.0975	22.6312	2.19444e-10
407088	MASP1	mRNA	NM_213586.1+++XM_015291383.2+++XM_025153324.1	3	15017911	:	15035609	-	9	0.3	0.05	-3.33821	0.0464836
404771	GEM	mRNA	NM_213579.1	1	125927530	:	125935228	-	2	5.14167	1.595	-1.50649	0.00814468
404747	SLC6A4	mRNA	NM_213572.1+++XM_015295699.2+++XM_015295700.2	3	6346631	:	6369833	-	19	0.735	0.3075	-1.16079	0.00443636
404304	PLA2R1	mRNA	NM_206983.1	1	21828468	:	21864236	-	7	2.89833	4.97	0.83508	0.0180635
404299	HIST1H2A4	mRNA	NM_001079475.1+++XM_025147057.1+++BGIR9031_60422.1	3	48123107	:	48153909	-	1	3.33667	8.6775	1.49538	0.00305913
404229	POPDC2	mRNA	NM_206865.1+++XM_015294501.2	2	80940645	:	80954049	-	1	14.605	42.0475	1.46832	0.0346059
403122	ST6GAL2	mRNA	NM_001167747.1+++XM_015277828.2+++XM_015277829.2+++XM_015277831.2+++XM_015277832.2+++XM_015277833.2	6	136948852	:	137123646	-	1	0.286667	0.1025	-1.42011	0.00918515
396531	OCM2	mRNA	NM_001007477.3	1	1444259	:	1449147	-	14	0.15	1.775	3.43828	0.0381769
396506	S100A10	mRNA	NM_205506.2+++XM_025143395.1	2	464701	:	466723	-	25	142.573	384.438	1.30216	0.0487465
396501	GJC1	mRNA	NM_205503.1+++XM_015299213.2+++XM_015299219.2+++XM_015299220.2+++XM_015299221.2+++XM_015299222.2+++XM_025143956.1+++XM_025143957.1+++XM_025143958.1+++XM_025143959.1	10	3660155	:	3672000	-	27	11.5583	3.34	-1.73063	0.000177045
396489	GLUL	mRNA	NM_205493.1	1	6016293	:	6022834	-	8	18.5467	121.88	2.50395	0.00250679
396485	HBBA	mRNA	NM_205489.2	1	197279998	:	197281517	-	1	234.293	52.775	-2.02979	0.00013523
396446	ATP2A2	mRNA	NR_073529.2+++NM_001271973.1+++NM_001271974.1+++XM_025155427.1+++XM_025155428.1+++BGIR9031_62250.1	6	5600477	:	5664399	-	15	152.593	8.2525	-4.05925	0.00203907
396403	PTPRZ1	mRNA	NM_001199312.1+++XM_015280868.2+++XM_015280872.2+++XM_015280879.2+++XM_015280884.2+++XM_015280889.2	6	23043203	:	23177070	-	1	0.32	0.0625	-2.23718	0.00454743
396341	CCND1	mRNA	NM_205381.1	1	17778656	:	17791883	-	5	8.63	3.3325	-1.32817	0.00273079
396329	CTSB	mRNA	NM_205371.2	1	107371760	:	107380846	-	3	82.265	122.815	0.577854	0.0315807
396323	VIP	mRNA	NM_001177309.1+++NM_205366.2	2	49586424	:	49593144	-	3	1.91833	0.255	-2.80068	0.0178748
396317	ALPL	mRNA	NM_205360.1	1	6603235	:	6609223	-	21	3.15167	1.32	-1.21799	0.0402715
396298	TAL1	mRNA	NM_205352.1+++XM_025152764.1+++XM_025152765.1	3	22262244	:	22269468	-	8	5.665	1.7825	-1.52238	0.000822198
396235	ETS1	mRNA	NM_205298.2+++XM_015297968.2+++XM_015297969.2	3	904540	:	974338	-	24	14.6917	6.3325	-1.13659	0.0230148
396211	MYH11	mRNA	NM_205274.2	1	7970090	:	8026667	-	14	3.795	2.005	-0.917947	0.0489769
396202	NRCAM	mRNA	NM_205266.1+++XM_015279437.2+++XM_015279492.2+++XM_015279538.2+++XM_015279576.2+++XM_015279620.2+++XM_015279675.2+++XM_015279719.2+++XM_015279776.2+++XM_015279810.2+++XM_015279863.2+++XM_015279907.2+++XM_015279941.2+++XM_015279983.2+++XM_015280030.2+++XM_015280075.2+++XM_015280144.2+++XM_015280202.2+++XM_015280228.2+++XM_015280291.2+++XM_015280327.2+++XM_015280371.2+++XM_015280393.2+++XM_01528044…	43	28703928	:	28846685	-	1	0.256667	0.05	-2.27845	0.000721365
396190	UBC	mRNA	NM_001293174.1	1	4807593	:	4809113	-	15	134.053	192.27	0.57639	0.0179255
396185	CEBPB	mRNA	NM_205253.2	1	13708222	:	13709555	-	20	10.7817	43.86	1.81011	0.0454039
396165	BMP4	mRNA	NM_205237.3	1	58714584	:	58717421	-	5	12.41	6.1675	-0.986705	0.0101503
396164	HIC1	mRNA	NM_205236.1+++XM_015295680.2+++XM_025141903.1	3	5668833	:	5673557	-	19	16.06	7	-1.14731	0.00174135
396149	CNTN4	mRNA	XM_015293181.2+++XM_025154515.1+++XM_414435.6	3	18230735	:	18488408	-	12	0.938333	0.3125	-1.47196	0.0284935
396140	ST3GAL1	mRNA	NM_205217.1+++XM_015283081.2	2	142080951	:	142154333	-	2	4.71667	11.43	1.35157	0.00203907
396100	EFNA5	mRNA	NM_205184.2+++XM_015280412.2+++XM_015280413.2	3	48131935	:	48339030	-	Z	0.801667	0.41	-0.984246	0.0476095
396067	MYL3	mRNA	NM_205159.1+++XM_015281049.2+++XM_015281050.2	3	3512669	:	3547290	-	2	2391.25	18.0775	-6.94488	0.000350399
396053	BMP5	mRNA	NM_205148.3+++XM_015284820.2	2	87359944	:	87415823	-	3	2.47667	0.64	-1.73853	0.0386652
396043	JAG1	mRNA	XM_415035.6	1	13599041	:	13635682	-	3	5.14667	1.6925	-1.49424	1.68925e-05
396032	TNNC1	mRNA	NM_205133.1	1	975844	:	981282	-	12	1563.36	43.625	-5.16201	0.00910733
396028	KITLG	mRNA	NM_001105315.1+++NM_205130.1	2	43015486	:	43066975	-	1	2.01	0.37	-2.29593	0.000199604
396027	RELA	mRNA	NM_205129.1+++XM_025145278.1	2	6490052	:	6498329	-	33	5.93167	9.1825	0.62311	0.0417007
396009	TNNT1	mRNA	NM_205114.1+++XM_025146272.1+++XM_025146273.1+++XM_025146274.1+++XM_025146275.1	5	67977	:	71026	-	Un_NW_020110163v1	703.108	3.825	-7.21361	0.000163182
395998	SORL1	mRNA	NM_001305160.2+++XM_015297961.2	2	3518080	:	3556137	-	24	0.445	0.235	-0.8742	0.021987
395938	SOD1	mRNA	NM_205064.1	1	105995337	:	105999776	-	1	72.1317	116.052	0.682859	0.0281142
395935	VTN	mRNA	NM_205061.1	1	5790922	:	5795106	-	19	0.295	3.25	3.27942	0.0175735
395852	ID2	mRNA	NM_205002.1	1	95853939	:	95855880	-	3	13.4783	4.6975	-1.49138	2.92664e-05
395844	ALDH1A2	mRNA	NM_204995.1	1	7557497	:	7611703	-	10	8.50667	3.805	-1.08638	0.00302708
395839	GFRA4	mRNA	NM_204991.1+++XM_015286039.2+++XM_015286040.2	3	89323174	:	89392565	-	4	0.981667	0.315	-1.72594	0.0249731
395814	FMOD	mRNA	NM_204967.1	1	5133298	:	5139860	-	26	25.8783	1.575	-3.95001	1.69392e-06
395802	PROX1	mRNA	NM_001005616.1+++XM_015283620.2+++XM_015283621.2+++XM_015283622.2+++BGIR9031_61233.1	5	21380528	:	21428454	-	3	1.37667	0.13	-3.29313	3.77046e-06
395790	LFNG	mRNA	NM_204948.1	1	3626463	:	3636842	-	14	19.3117	7.4425	-1.26477	0.0269122
395774	GSN	mRNA	NM_204934.1+++XM_015279327.2+++XM_015279328.2+++XM_015279329.2+++XM_015279330.2+++XM_025156026.1+++XM_025156027.1+++XM_025156028.1	8	8693938	:	8722214	-	17	377.42	181.933	-0.995967	0.0192641
395755	PODXL	mRNA	NM_001271894.1+++XM_015289480.2+++XM_015289512.2+++XM_015289559.2	4	3688000	:	3728758	-	1	49.98	22.005	-1.0161	0.0465943
395736	NEDD9	mRNA	XM_004939656.3+++XM_418946.6	2	63022193	:	63116579	-	2	4.27833	1.97	-1.08575	0.00512357
395707	ATP2A3	mRNA	NM_204891.1+++XM_015295672.2	2	3422009	:	3458717	-	19	4.43667	2.145	-1.03242	0.006677
395704	FGF12	mRNA	NM_204888.1+++XM_015291369.2+++XM_015291371.2+++XM_025153311.1+++XM_025153312.1+++BGIR9031_61988.1	6	13490727	:	13679996	-	9	12.0083	2.8825	-2.01175	0.00167383
395682	ZFHX3	mRNA	NM_001293088.1+++XM_015292547.2+++XM_025154147.1+++XM_025154148.1+++XM_025154149.1+++XM_025154150.1	6	19080266	:	19591931	-	11	2.435	1.4175	-0.716375	0.00419794
395674	MCL1	mRNA	NM_001257283.2+++NM_001319309.1+++XM_025143394.1	3	3685997	:	3694822	-	25	40.0083	114.142	1.46493	0.00803192
395668	TENM1	mRNA	NM_204862.1+++XM_015278189.2+++XM_015278190.2+++XM_015278191.2	4	15205742	:	15529114	-	4	0.128333	0.035	-1.75711	0.028508
395655	NOTCH1	mRNA	NM_001030295.1+++XM_015279324.2+++XM_015279325.2	3	8107663	:	8143255	-	17	2.75333	1.295	-0.9703	0.0268951
100857299	LOC100857299	mRNA	XM_004949296.3	1	49552864	:	49555961	-	Z	0.926667	0.155	-2.52943	0.000107647
395626	UCHL3	mRNA	NM_204825.1+++XM_015275276.2+++XM_025142482.1	3	156376949	:	156428387	-	1	20.7083	35.1975	0.726039	0.0158837
395625	EFNB2	mRNA	NM_204824.1	1	142513096	:	142554063	-	1	4.67667	1.385	-1.64303	0.00155187
